# Supplementary material for: Live imaging of heart tube development in mouse reveals alternating phases of cardiac differentiation and morphogenesis
Source: eLife. 2017 Dec 5;6:e30668. doi: 10.7554/eLife.30668 (PMC5731822; doi:10.7554/eLife.30668)
Supplement: Figure 1—source data 1. [file elife-30668-fig1-data1.xlsx]

## Sheet: Fig. 1h
Figure 1h	outlfow length (μm)
	early HT	dorsally closed HT
	30	188
	45	64
	51	72
	57	126
	24	92
		134
		87

## Sheet: Fig. 1I
Figure 1I	Volume myocardium (μm3.106)
	initial cardiac crescent	cardiac crescent	hemi tube	early HT	HT dorsal closure
	1.82	1.601	2.57	5.14	7.46
	1.55	3.29	2.709	3.65	4.96
	1.56	2.765	4.95	3.501	5.781
		2.578	3.144	5.757	7.11
			3.46	4.952	6.55
