# Supplementary material for: Live imaging of heart tube development in mouse reveals alternating phases of cardiac differentiation and morphogenesis
Source: eLife. 2017 Dec 5;6:e30668. doi: 10.7554/eLife.30668 (PMC5731822; doi:10.7554/eLife.30668)
Supplement: Figure 2—source data 1. [file elife-30668-fig2-data1.xlsx]

## Sheet: Figure 2C
Figure 2C	Cell roundness
	cTnnT+ (n=89)	cTnnT- (n=60)
embryo1	0.555	0.274
	0.637	0.447
	0.413	0.276
	0.679	0.197
	0.664	0.372
	0.584	0.250
	0.656	0.263
	0.451	0.267
	0.545	0.278
	0.545	0.245
	0.707	0.215
	0.513	0.192
	0.542	0.202
	0.523	0.205
	0.593	0.288
	0.842	0.376
	0.699	0.338
	0.919	0.433
	0.574	0.473
	0.943	0.406
	0.298	0.556
	0.342	0.296
	0.748	0.385
	0.681	0.291
	0.940	0.192
	0.723	0.497
	0.706	0.236
	0.608	0.322
	0.658	0.249
	0.961	0.384
	0.453	0.410
	0.575	0.175
	0.855	0.371
	0.743	0.217
	0.899	0.321
	0.699	0.263
	0.633	0.248
	0.566	0.178
	0.846	0.334
	0.578	0.428
	0.605	0.410
		0.309
		0.258
embryo2	0.724	0.505
	0.502	0.501
	0.672	0.473
	0.656
	0.446
	0.813
	0.610
	0.883
	0.849
	0.748
	0.668
	0.870
	0.865
embryo3	0.583	0.369
	0.853	0.458
	0.515	0.438
	0.619	0.309
	0.436	0.337
	0.798	0.661
	0.662	0.889
	0.642	0.536
embryo4	0.704	0.158
	0.521	0.329
	0.580	0.346
	0.783	0.451
	0.642	0.386
	0.540
	0.819
	0.774
	0.853
	0.657
	0.556
	0.443
	0.315
embryo5	0.746
	0.616
	0.678
	0.764
	0.627
	0.711
	0.813
	0.470
	0.809
	0.825
embryo6	0.721	0.409
	0.548
	0.700
