# Supplementary material for: Live imaging of heart tube development in mouse reveals alternating phases of cardiac differentiation and morphogenesis
Source: eLife. 2017 Dec 5;6:e30668. doi: 10.7554/eLife.30668 (PMC5731822; doi:10.7554/eLife.30668)
Supplement: Figure 3—source data 1. [file elife-30668-fig3-data1.xlsx]

## Sheet: Figure 3D
Embryo1	cell ID	normalised GFP level (a..u)	normalised cTnnT level (a.u.)
	1	14547	17702.5
	2	15970	26399.5
	3	16717	24568.5
	4	19471	17398
	5	11044	27948.5
	6	10111	19654
	7	29363	20578
	8	22191	20600
	9	19427	22720
	10	10439	22343.5
	11	24334	24134
	12	23580	35367
	13	10564	20981.5
	14	10811	25217.5
	15	46905	24765
	16	41870	21825.5
	17	56627	18037.5
	18	19818	34421
	19	30618	28070
	20	33959	26876
	21	18117	35247.5
	22	18337	15641
	23	10097	16787
	24	14424	24000
	25	11976	17791.5
	26	17103	25471.5
	27	22784	21262.5
	28	13354	19017
	29	9310	19690.5
	30	10505	19916.5
	31	45847	21428.5
	32	33241	20873.5
	33	25341	22211
	34	28767	11324.5
	35	24074	12323.5
	36	11642	18472
	37	4231	10871
	38	8075	16187
	39	11918	15662.5
	40	5878	10494.5
	41	6211	13459
	42	8953	14663
	43	7225	13079.5
	44	6718	18022
	45	4966	15728
	46	28960	28556
	47	12349	20892.5
	48	16430	23368
	49	13928	19842
	50	13265	20534.5
	51	15607	21279.5
	52	18360	17445
	53	31361	17759
	54	19888	19215
	55	27180	19525
	56	25186	18496
	57	26302	31758.5
	58	22166	26280
	59	22798	26298
	60	15531	22511
	61	34343	23886
	62	27019	33061.5
	63	13351	20732.5
	64	18606	15984.5
	65	11990	17777.5
	66	10278	22746.5
	67	11740	27094.5
	68	17358	38885
	69	8545	20165.5
	70	8199	13621
	71	14387	26253
	72	32720	26575
	73	37816	28762
	74	23919	19682.5
	75	23233	17163
	76	10495	20707
	77	12628	23992.5
	78	34448	28371.5
	79	31639	30592
	80	29868	17247.5
	81	20532	18742.5
	82	14786	17634.5
	83	6867	21287
	84	4427	17513.5
	85	4580	16679
	86	19643	25792
	87	6321	13219
	88	7452	11708.5
	89	21321	11906
	90	17851	20505
	91	17999	12306.5
	92	9248	18261
	93	16393	5118
	94	7181	10030
	95	10711	15651
	96	2845	6654.5
	97	2320	3803.5
	98	7062	8016.5
	99	19917	21145.5
	100	15846	16561
	101	23288	19967.5
	102	14914	7719
	103	10122	3144.5
	104	17852	6698.5
	105	18137	8888.5
	106	17083	17334.5
	107	21492	9979.5
	108	14411	11266.5
	109	7247	1782.5
	110	16772	10564.5
	111	8438	2305.5
	112	8273	250
	113	5508	-61
	114	8323	-427
	115	2091	-897
	116	3938	-790.5
	117	2087	-1238
	118	3416	-1353.5
	119	22588	16714
	120	9238	22837.5
	121	21122	23080
	122	10339	10350
	123	2851	108.5
	124	1109	-887.5
	125	2154	-956.5
	126	8525	13643.5
	127	12509	7033.5
	128	6926	7609.5
	129	8067	-1310.5
	130	4774	3013.5
	131	4774	3013.5
	132	8623	5952
	133	4650	3929
	134	4381	2147.5
	135	4436	9202
	136	3160	9512.5
	137	2501	9697.5
	138	2987	-1273
	139	3760	-12.5
	140	818	-1934
	141	6703	1800.5
	142	5789	-1470
	143	11384	12992.5
	144	8354	22717
	145	12681	23305.5
	146	7833	8782.5
	147	3499	-1118
	148	1404	-490.5
	149	2857	-527.5
	150	590	-357
	151	324	-869.5
	152	1821	-409.5
	153	18815	14669
	154	10109	22081.5
	155	23001	14341
	156	2000	-1343.5
	157	491	-1361.5
	158	530	-1255.5
	159	644	-1508
	160	1214	-1154
	161	396	-1785
	162	277	-2098.5
	163	-351	-1782
	164	77	-1512.5
	165	5475	18574.5
	166	19998	15840.5
	167	10140	2860.5
	168	5298	542
	169	230	-1566
	170	426	-1457
	171	16930	24284
	172	19597	18542
	173	28351	30125.5
	174	23892	34703.5
	175	30261	21749.5
	176	19041	20771
	177	14975	27396.5
	178	13195	24144.5
	179	9507	24207
	180	19716	16986
	181	28922	24902
	182	20343	30241
	183	15902	26699.5
	184	10580	16794.5
	185	30160	19161
	186	19148	21206
	187	19148	21206
	188	15202	24270
	189	9939	21978.5
	190	23041	22969.5
	191	14883	21341
	192	16445	18648
	193	16122	19084.5
	194	12409	20788
	195	17658	22757
	196	22912	15789
	197	27592	17398.5
	198	28414	21354.5
	199	25130	22531
Embryo2	cell ID	normalised GFP level (a..u)	normalised cTnnT level (a.u.)
	1	12721	23721
	2	44327	27815
	3	12396	19386
	4	32188	28293
	5	32142	27992
	6	20810	19108
	7	9485	15469
	8	39308	20738
	9	10133	33022
	10	10335	23666
	11	43450	25766
	12	54790	24663
	13	53799	25422
	14	37045	27239
	15	20976	20617
	16	36309	9944
	17	25946	13481
	18	14922	14613
	19	10401	15984
	20	24932	19324
	21	44615	28755
	22	50075	20680
	23	34806	17044
	24	37986	16427
	25	6297	13023
	26	23697	21251
	27	39595	17085
	28	21709	15274
	29	38691	17641
	30	42698	14832
	31	59964	12935
	32	35613	16354
	33	60311	12666
	34	22528	18342
	35	17322	17311
	36	28413	13152
	37	13199	22435
	38	9402	22706
	39	11629	25793
	40	11407	24269
	41	9594	24715
	42	12077	15032
	43	7705	16275
	44	2996	10442
	45	5237	7820
	46	14988	6913
	47	12179	10089
	48	5808	5667
	49	16214	13903
	50	16214	13903
	51	23044	13364
	52	5244	8381
	53	10905	7596
	54	6743	3666
	55	4013	3182
	56	4265	2624
	57	4265	2624
	58	7332	2396
	59	2803	3261
	60	1881	2847
	61	3478	3295
	62	3035	2265
	63	3584	2252
	64	51408	20414
	65	47212	28200
	66	51721	23737
	67	66257	17170
	68	63670	13815
	69	50429	13920
	70	22176	17476
	71	22414	11930
	72	10558	17723
	73	8306	11671
	74	13043	10984
	75	-2202	2551
	76	-2986	2291
	77	-1470	1933
	78	-2033	2236
	79	-1787	2096
	80	-2357	1250
	81	-1919	1886
	82	-1920	1071
	83	-2380	1638
	84	-3345	1293
	85	4200	8809
	86	16497	7618
	87	6631	4947
	88	16770	8632
	89	13278	8916
	90	19968	9044
	91	15672	7705
	92	45732	11273
	93	35638	11761
	94	11591	9641
	95	8485	1383
	96	5592	1122
	97	1941	588
	98	1850	872
	99	337	730
	100	371	713
	101	1059	642
	102	3535	-70
	103	571	-315
	104	-1554	-577
	105	-742	-362
	106	-74	-295
	107	-1991	-281
	108	-2230	-248
	109	27760	23167
	110	33594	30604
	111	26383	26510
	112	21945	10153
	113	28299	29737
	114	23133	21192
	115	27573	21394
	116	22210	19048
	117	39575	22226
	118	12616	27174
	119	18705	31133
	120	17196	26406
	121	27539	20867
	122	33334	22799
	123	13396	16631
	124	38242	26646
	125	56308	19015
	126	59336	19886
	127	32941	23099
	128	29281	36931
	129	28761	20460
	130	26327	24930
	131	19613	17179
	132	20559	26137
	133	37622	25480
	134	16296	7304
	135	18417	31935
	136	29795	20223
	137	32562	20399
	138	28415	26879
	139	3827	20533
	140	12374	20888
	141	30034	22121
	142	19237	22761
	143	21567	32124
	144	11389	9158
	145	7535	11064
	146	7687	23600
	147	10198	11828
	148	6503	18842
	149	4407	18295
	150	17982	12460
	151	5574	28851
	152	6473	13654
	153	12644	12196
	154	6349	8312
	155	3645	6846
	156	5864	6534
	157	5049	5690
	158	15024	8807
	159	11856	9828
	160	10166	4715
	161	8063	6924
	162	4545	3404
	163	3872	3370
	164	4480	5017
	165	2179	7127
	166	35736	16112
	167	29587	13113
	168	11220	11940
	169	11226	15843
	170	10083	8965
	171	-1764	8771
	172	5939	7586
	173	18225	7056
Embryo3	cell ID	normalised GFP level (a.u.)	normalised cTnnT level (a.u.)
	1	49341.5	22999
	2	31113	20360.5
	3	14334	21448.8
	4	11403.5	20013.2
	5	14839	23914.8
	6	39921	22634.5
	7	38027	18647.8
	8	28785.5	24928.8
	9	55392	25173.8
	10	30975	32181.5
	11	16923.5	23348
	12	40234.5	29770.5
	13	26078.5	32619
	14	41780	30751
	15	26834.5	35179.2
	16	28216.5	32251
	17	30267	28097.8
	18	56903	35462.8
	19	47227.5	28995.2
	20	37869	27459.2
	21	66192.5	34366.2
	22	44667.5	31984
	23	35167	25235.5
	24	46936.5	26018
	25	53197.5	34845
	26	35213.5	26660
	27	44412	40172
	28	39919	32322.5
	29	20998	28951.2
	30	23899.5	27425.8
	31	47990	29685.5
	32	33484.5	25195.5
	33	23124.5	29838
	34	19255.5	21689.5
	35	11745	15657
	36	18316.5	19865.5
	37	12821	17144
	38	12316.5	17201.2
	39	7428	12241
	40	3406.5	3401.5
	41	8102	-336.25
	42	15491.5	9204.75
	43	13281	9429.75
	44	14316.5	5818.75
	45	11649	5122.25
	46	6610.5	9397.25
	47	12792	9602
	48	12985	8100.75
	49	15476.5	396.75
	50	12137.5	148.25
	51	8956.5	-2039
	52	8026	563.25
	53	17550.5	559.75
	54	7197.5	-1494.75
	55	12948.5	5879.25
	56	17038.5	6491
	57	6043	-2319.75
	58	12382	-598.75
	59	10534	-1050.25
	60	10316	380.5
	61	8851	3882.25
	62	36202.5	23036.2
	63	45367	27202
	64	46589.5	26884.5
	65	69799	32291
	66	48861.5	27434.2
	67	45314.5	27245.5
	68	59172	34335.5
	69	47245.5	33931.5
	70	28087.5	21796.2
	71	47341.5	27184.8
	72	44793	31214.2
	73	53313.5	35293.5
	74	46575	30379.8
	75	29785	19416.2
	76	32823.5	26572.2
	77	30307	15437
	78	27274.5	30472.5
	79	20069.5	18652.8
	80	25005	29230.2
	81	20531	23044.8
	82	31219	25333.8
	83	41185.5	28928.8
	84	38531	26171
	85	34594	23307.8
	86	40053.5	31212.5
	87	40512	26535.5
	88	35843.5	30956.8
	89	46216	30477
	90	25677	23798.2
	91	34267	21493.8
	92	47099	23482.2
	93	33389.5	25366.8
	94	32409	32802.8
	95	25315.5	20994
	96	36074	29683.2
	97	16587.5	22159
	98	23688	31103.5
	99	24810.5	26884.5
	100	39679	27704
	101	37433.5	34109.8
	102	37160.5	30055
	103	31137	27728.2
	104	32835.5	32389.5
	105	44066.5	27019.8
	106	38781	31816.5
	107	26744	32807.2
	108	26097	24853.8
	109	34338.5	26293
	110	33913.5	30250.5
	111	30179.5	28449
	112	58972	27607.2
	113	48623	17091.8
	114	28599	25390.2
	115	55452	22846.5
	116	55950	22229.5
	117	22377.5	10910.2
	118	12294.5	6546.25
	119	14157.5	4063.5
	120	23528	5998.75
	121	1688	-2197.25
	122	2815	-2775.75
	123	1648	-3418.25
	124	3488	-3019.75
	125	2026.5	-2994.75
	126	22687.5	18126.2
	127	53966	27016.5
	128	43046.5	21180
	129	35288.5	12246
	130	21156	12462
	131	39651.5	14790.2
	132	20903.5	9604.75
	133	16840	6292.5
	134	14888.5	2552.25
	135	16177.5	23071
	136	18143.5	24914.5
	137	28569	22575.8
	138	14700	16705.8
	139	11533.5	19765.8
	140	22802.5	17580.5
	141	15626	16784.5
	142	8013.5	10211.8
	143	1035	-2816.5
	144	344	-3256
	145	4688	116.25
	146	-1319	-3962.25
	147	2909.5	-1023.5
	148	7278.5	-1668
	149	-2551.5	-3337.5
	150	26418	25771.2
	151	20743.5	30191
	152	19704	23621.5
	153	35564.5	25824.8
	154	33762.5	26430.2
	155	11140	15097
	156	34284	22433.5
	157	26110	32741
	158	22391	33339.8
	159	28213	32053.5
	160	34485	29718.5
	161	43335.5	30808
	162	13993	25772
	163	34144.5	32066.2
	164	20906	25927.2
	165	25546.5	30448
	166	18003.5	23264
	167	22182.5	34068
	168	26779	34845.5
	169	22922	24115
	170	43044	42481.2
	171	38530	30777.8
	172	14054.5	17819.5
	173	27686	27886.5
	174	29269	22193.8
	175	29201	27826.8
	176	29690.5	25075.2
	177	30817.5	30728.8
	178	20010	27085.5
	179	20604.5	24496
	180	23570.5	30058
	181	21314	17297.2
	182	735	-3002.75
Embryo4	cell ID	normalised GFP level (a.u.)	normalised cTnnT level (a.u.)
	1	45306.5	21856
	2	44587	28974
	3	28224.5	16920
	4	38982.5	18176
	5	30385.5	30222
	6	37241	24894
	7	32113.5	19642
	8	31407.5	24160
	9	37260.5	16842
	10	49569	32164
	11	42663.5	24434
	12	48399.5	14190
	13	23184.5	13758
	14	26800	21316
	15	62742	34550
	16	39092	30720
	17	37312	25892
	18	29449	14610
	19	7544.5	8216
	20	25376	30850
	21	18264	19398
	22	46844.5	11282
	23	16222.5	7740
	24	19946.5	9040
	25	6960	12376
	26	4182	9618
	27	13217.5	16386
	28	10149.5	11568
	29	19341.5	8422
	30	23091.5	7698
	31	36745.5	9790
	32	6488.5	10752
	33	10381	9438
	34	6020	12400
	35	9192	11760
	36	7364.5	13004
	37	14293	15996
	38	40074	11582
	39	34091	15816
	40	26085	10208
	41	17285.5	5078
	42	18498	8288
	43	18111	9128
	44	16029	11686
	45	18867.5	9844
	46	8586	10258
	47	10396.5	12196
	48	11093	9964
	49	10583.5	12022
	50	12254.5	10436
	51	8515	6804
	52	14643.5	6342
	53	10111.5	6416
	54	5576	2468
	55	15979	8902
	56	20475.5	8488
	57	7027.5	7438
	58	16237.5	7358
	59	21734	10314
	60	11582	8232
	61	7633	13576
	62	4931	7408
	63	13476	8900
	64	18885.5	15264
	65	11851	19010
	66	28014.5	14834
	67	13436.5	21250
	68	22881.5	17568
	69	12877.5	21312
	70	21409.5	10608
	71	12393.5	14170
	72	18917.5	21758
	73	21248	8784
	74	25103.5	16230
	75	42913.5	14762
	76	29019	14202
	77	26471.5	9166
	78	7151	11790
	79	40467	17634
	80	34036	14158
	81	17409	11166
	82	48961.5	19084
	83	12948	12488
	84	12996.5	12036
	85	29476.5	17480
	86	30714	13400
	87	20585.5	11772
	88	39928.5	10588
	89	47380	15456
	90	39537.5	17088
	91	29396.5	9308
	92	30729.5	16026
	93	23030	19512
	94	25377.5	9632
	95	20657	10298
	96	13728	12332
	97	21836.5	20128
	98	34899	20182
	99	25721.5	16728
	100	14390	14434
	101	44833.5	15316
	102	16702	11344
	103	16704	12380
	104	17601	13122
	105	14143.5	15488
	106	14085	10782
	107	26123	18322
	108	14963.5	17674
	109	10703.5	23970
	110	22837.5	27086
	111	18049.5	15828
	112	17823.5	6818
	113	13791	7298
	114	13555.5	17132
	115	15758	12718
	116	26695.5	10560
	117	29906	10808
	118	14080.5	10552
	119	18759	12686
	120	10022.5	9930
	121	17229	6870
	122	8190	2094
	123	5571.5	1408
	124	4948.5	708
	125	3858.5	520
	126	1745.5	432
	127	2801	608
	128	1455.5	476
	129	63	84
	130	363	-4
	131	-1289	8
	132	-1970	-126
	133	-1801.5	-388
	134	-1251	-700
	135	-1112	-608
	136	-1976	-538
	137	-1576	-514
	138	-1885.5	-510
	139	-2487.5	-440
	140	-2157.5	-584
	141	-1888.5	-754
	142	-2181.5	-600
	143	-2002.5	-628
	144	13947.5	8626
	145	4742.5	8692
	146	4458.5	10778
	147	10415	11116
	148	3637.5	8430
	149	8427	10248
	150	5200	8492
	151	3405	7466
	152	7153.5	5466
	153	83.5	458
	154	-446	-636
	155	-2442	-952
	156	-1758.5	-1024
	157	-610	-1078
	158	22460.5	7080
	159	11102	3640
	160	7429.5	5274
	161	14574.5	5576
	162	5555.5	3256
	163	11093.5	8568
	164	7624	7590
	165	15847	4736
	166	11392	5770
	167	10642.5	9464
	168	18068	10124
	169	18920.5	11652
	170	18781.5	6710
	171	10390	4912
	172	14229.5	10436
	173	13069	9098
	174	7543	7344
	175	14616	10692
	176	19284	10634
	177	17593	16470
	178	16472.5	12744
	179	10692.5	8976
	180	26829	13850
	181	18438	5578
	182	6260	8442
	183	4892	7134
	184	7954.5	6232
	185	6462.5	4082
	186	6291.5	2688
	187	9876.5	4620
	188	14262	6158
	189	9379.5	5334
	190	6078.5	5706
	191	10632	4444
	192	8558.5	4310
	193	9197.5	2284
	194	6004.5	3794
	195	8979	4120
	196	9263	4026
	197	8953	4670
	198	7529	6362
	199	8716.5	4680
	200	3712.5	1238
	201	-342.5	632
	202	6426.5	1832
	203	3864.5	2622
	204	1358.5	376
	205	1814.5	-78
	206	882	-150
	207	-2628	-578
	208	-3177	-612
			total number of cells	GFP Median value	number of cells above the GFP median value and thathave a tnnt intensity value > 0
Embryo1:			199	13195	0
Embryo2:			173	15024	0
Embryo3:			182	25547	0
Embryo4:			208	13516	0

## Sheet: Figure 3E
embryo1
	cell position	mean normalised GFP/cell (a.u.)	mean normalised cTnnT/cell (a.u.)
	1	518	-2078
	2	1101	-3011
	3	1314	-2319
	4	1230	-1264
	5	1409	-1664
	6	981	-1534
	7	381	-1788
	8	423	-902
	9	1491	-1089
	10	1193	-463
	11	1193	-463
	12	4001	-1366
	13	3673	-1471
	14	3358	-2224
	15	3025	-611
	16	3153	-401
	17	2197	-1889
	18	1256	-990
	19	2215	-775
	20	4072	1060
	21	6752	3124
	22	10027	13389
	23	18363	16805
	24	9744	6486
	25	17568	15104
	26	15570	9690
	27	17588	18850
	28	18037	34998
	29	19458	24637
	30	14185	16463
	31	14663	23025
	32	9105	27087
	33	11873	21532
	34	23799	34240
embryo2
	cell position	mean normalised GFP/cell (a.u.)	mean normalised cTnnT/cell (a.u.)
	1	1109	-2353
	2	675	-2795
	3	537	-2677
	4	727	-2936
	5	2342	-2905
	6	700	-2945
	7	4308	-2609
	8	2853	-1735
	9	2113	-2147
	10	3212	-1797
	11	3985	-1243
	12	1871	-1774
	13	7570	-1070
	14	6129	254
	15	6206	1136
	16	9189	1140
	17	8248	4126
	18	9045	7529
	19	16057	18900
	20	20455	19286
	21	24776	42883
	22	15020	30558
	23	14536	17303
	24	26022	26942
	25	32231	47693
	26	40907	43272
	27	23942	26640
embryo3
	cell position	mean normalised GFP/cell (a.u.)	mean normalised cTnnT/cell (a.u.)
	1	-2810	1174
	2	-2820	1449
	3	-2053	1243
	4	-1863	1817
	5	-1428	1607
	6	-1935	2193
	7	-1795	2204
	8	-511	1654
	9	-2377	2147
	10	-1890	2475
	11	3219	2290
	12	3283	2021
	13	3051	3205
	14	1896	2427
	15	357	2483
	16	2731	3093
	17	6465	2699
	18	4881	2811
	19	4244	5592
	20	5381	3146
	21	11182	7111
	22	6602	9231
	23	24882	12148
	24	15432	15024
	25	42426	20820
	26	54993	19198
	27	21914	16115
	28	56097	13784
	29	42830	14236
	30	23366	18585
	31	23380	12777
	32	10506	17712
	33	8497	13015
	34	11308	13387
	35	18737	14557
embryo4
	cell position	mean normalised GFP/cell (a.u.)	mean normalised cTnnT/cell (a.u.)
	1	1066	-3466
	2	988	-2605
	3	419	-2363
	4	2422	-1767
	5	4649	-2019
	6	4506	-2099
	7	2537	-2516
	8	2354	-1804
	9	3970	-1298
	10	7750	-797
	11	6879	-1322
	12	6780	493
	13	6108	-192
	14	5471	1674
	15	15390	11435
	16	11223	8746
	17	15579	25002
	18	14750	11537
	19	18577	14488
	20	24481	16021
	21	9926	9313
	22	7830	13954
	23	19121	20479
	24	17904	22165
	25	10633	13188
	26	24182	18133
	27	19172	15106
	28	15155	7709
	29	18314	20355
	30	16179	12285
	31	28715	27141
	32	18842	51906
	33	16754	54628
	34	20289	35445
embryo5
	cell position	mean normalised GFP/cell (a.u.)	mean normalised cTnnT/cell (a.u.)
	1	7061	1508
	2	12469	2693
	3	4727	1507
	4	3877	1152
	5	12621	2517
	6	13472	2823
	7	12686	2492
	8	18991	3870
	9	31685	5164
	10	63596	14044
	11	51312	17600
	12	58721	22616
	13	73220	15413
	14	92091	16264
	15	88450	28511
	16	109584	25616
	17	104685	22955
	18	96590	19480
	19	144296	26016
	20	139975	21795
	21	73380	23290
	22	102580	31410
embryo6
	cell position	mean normalised GFP/cell (a.u.)	mean normalised cTnnT/cell (a.u.)
	1	-4553	-1578
	2	-2728	-708
	3	482	-516
	4	2016	252
	5	5255	1134
	6	3928	222
	7	8178	960
	8	9528	1332
	9	11835	3864
	10	16249	10878
	11	34866	20424
	12	19840	25800
	13	36577	38424
	14	25527	35454
	15	19735	16134
	16	44291	21060
	17	34982	33672
	18	26274	28104
	19	37628	30096
	20	31714	29502
	21	16219	21822
embryo7
	cell position	mean normalised GFP/cell (a.u.)	mean normalised cTnnT/cell (a.u.)
	1	3086	-2844
	2	3750	-2068
	3	966	-1660
	4	3598	-1886
	5	2589	-1762
	6	2006	-2380
	7	2944	-2414
	8	2771	-3870
	9	849	2060
	10	5686	112
	11	17846	-1576
	12	14327	-1318
	13	19122	2856
	14	12228	722
	15	27377	4018
	16	23192	8846
	17	17671	16062
	18	27679	24246
	19	53661	21956
	20	66925	51222
	21	47129	42676
	22	69478	64262
	23	50601	48356
	24	30259	45444
	25	25670	31228
	26	47382	26940
embryo8
	cell position	mean normalised GFP/cell (a.u.)	mean normalised cTnnT/cell (a.u.)
	1	-14774	-6282
	2	-21358	-10506
	3	-19056	-2859
	4	-10696	-185
	5	-13472	-4672
	6	-17800	-6793
	7	-7340	-4984
	8	238	2244
	9	-3372	-71
	10	2414	-1219
	11	-6470	-876
	12	-19822	-7968
	13	42188	7659
	14	30126	12469
	15	17600	7075
	16	6870	4927
	17	28902	11810
	18	38446	13128
	19	38670	18574
	20	53712	39177
	21	42842	53453
	22	31338	85527
	23	70046	142433
	24	117872	99596
	25	155012	91151
	26	150396	70873
	27	133556	111445
	28	89410	61752
	29	97702	80466
	30	66702	69639
	31	91162	93431
