# Supplementary material for: Live imaging of heart tube development in mouse reveals alternating phases of cardiac differentiation and morphogenesis
Source: eLife. 2017 Dec 5;6:e30668. doi: 10.7554/eLife.30668 (PMC5731822; doi:10.7554/eLife.30668)
Supplement: Figure 4—source data 1. [file elife-30668-fig4-data1.xlsx]

## Sheet: Figure 4-figure suppplement 2
Embryo1					Embryo2				Embryo 3
	distance left/right (um)					distance left/right (um)				distance left/right (um)
	z section 1	z section 2			time (mn)	z section 1	z section 2		time (mn)	z section 1	z section 2
time (mn)	average speed: 18um/hour	average speed: 19um/hour				average speed: 18um/hour	average speed: 12um/hour			average speed: 15um/hour	average speed: 14um/hour
0	225.817	263.371			0	165.121	139624		0	172.374	156.684
4	225.817	263.371			6	158.357	139624		8.15	173.004	140.817
8	238.031	258.612			12	158.357	138077		16.3	173.004	138.452
12	238.031	258.612			18	158.357	142039		24.45	160.734	122.226
16	234.98	258.612			24	163.354	136788		32.6	154.583	122.226
20	229.477	237.556			30	163.354	140394		40.75	154.583	121.443
24	229.477	243.283			36	149.572	138147		48.9	153.811	118.686
28	218.243	232.526			42	139.525	138147		57.05	153.811	110.626
32	212.712	221.968			48	124.356	132306		65.2	150.432	110.626
36	205.591	221.968			54	124.356	132306		73.35	150.432	112.197
40	205.591	221.968			60	124.356	132306		81.5	145.977	113.373
44	195.325	203.439			66	133.464	125278		89.65	145.977	108.581
48	185.929	203.439			72	133.464	123309		97.8	132.125	108.581
52	185.929	182.994			78	122.451	120796		105.95	132.125	108.581
56	169.262	182.994			84	122.451	118227		114.1	119.881	109.341
60	169.262	183.694			90	120.34	116325		122.25	126.245	109.341
64	166.121	183.694			96	120.34	116325		130.4	126.245	99.55
68	164.004	183.694			102	116.411	108141		138.55	110.626	99.55
72	153.746	183.694			108	116.411	107799		146.7	104.532	99.55
76	153.746	177.113			114	96.27	114518		154.85	97.399	80.844
80	153.746	177.113			120	96.27	114518		163	97.399	80.844
84	148.407	165.474			126	96.27	101898		171.15	95.727	80.844
88	144.175	165.474			132	82.37	108624		179.3	83.761	74.05
92	133.97	158.935			138	82.37	108624		187.45	83.761	74.05
96	133.97	169.39			144	82.37	98745		195.6	88.371	45.76
100	133.97	169.39			150	64.525	98745		203.75	78.346	43.919
104	125.238	169.39			156	64.525	98745		211.9	78.346	45.286
108	125.238	163.605			162	58.68	98227		220.05	67.879	38.357
112	120.318	163.605			168	58.68	85757		228.2	67.879	38.357
116	120.318	155.106			174	48.133	79319		236.35	47.608	38.357
120	114.928	155.106			180	48.133	79319		244.5	47.608	38.357
124	114.928	155.106			186	48.133	61270		252.65	47.608	38.357
128	121.783	155.106			192	48.133	63009		260.8	26.931	36.451
132	116.409	155.106							268.95	26.931	43.552
136	116.409	155.106							277.1	19.784	33.37
140	116.409	155.106							285.25	19.784	33.37
144	116.409	146.402							293.4	19.784	18.795
148	109.946	146.402							301.55	20.02	17.84
152	109.946	156.902
156	107.251	155.888
160	107.251	155.888
164	107.4	128.093
168	104.532	128.093
172	104.532	126.882
176	98.588	126.882
180	98.588	129.18
184	98.588	129.18
188	98.588	125.534
192	91.605	125.534
196	86.015	125.534
200	84.267	125.669
204	77.894	125.669
208	77.894	116.774
212	81.211	116.774
216	81.211	116.774
220	77.749	113.373
224	77.749	103.779
228	77.749	102.603
232	79.109	102.603
236	79.109	102.322
240	74.748	109.527
244	69.341	97.862
248	69.341	97.862
252	69.341	99.601
256	69.341	88.632
260	68.374	87.66
264	65.802	87.66
268	65.802	87.66
272	65.802	82.376
276	69.161	82.376
280	53.073	71.122
284	53.073	65.53
288	53.073	65.53
292	53.073	71.656
296	53.073	71.656
300	53.073	80.055
304	53.073	75.795
308	50.607	70.8
312	38.818	58.327
316	38.818	66.044
320	38.818	75.766
324	38.818	76.276
328	25.414	61.045
332	28.477	46.76
336	22.945	48.493
