# Supplementary material for: Live imaging of heart tube development in mouse reveals alternating phases of cardiac differentiation and morphogenesis
Source: eLife. 2017 Dec 5;6:e30668. doi: 10.7554/eLife.30668 (PMC5731822; doi:10.7554/eLife.30668)
Supplement: Figure 5—source data 1. [file elife-30668-fig5-data1.xlsx]

## Sheet: Fig. 5A
tracks from embryo shown in Figure 5A	track ID	x [µm]	y [µm]	z	t
	2	552131	341143	42	0
	2	540870	347347	45	1
	2	528991	349022	60	2
	2	518561	343270	81	3
	2	515183	342452	81	4
	2	511046	343151	96	5
	2	511301	348251	96	6
	2	510722	345481	108	7
	2	516894	350377	108	8
	2	524547	351612	120	9
	2	532309	356167	132	10
	2	539468	359142	141	11
	2	544413	359632	147	12
	2	542890	360981	159	13
	2	549340	364242	165	14
	2	553068	369183	165	15
	2	555245	371138	189	16
	2	557052	373434	192	17
	3	538728	414422	42	0
	3	525146	425049	51	1
	3	510968	423616	75	2
	3	492775	413764	87	3
	3	491128	405289	90	4
	3	485341	405828	99	5
	3	486189	406654	102	6
	3	484395	409610	111	7
	3	487855	411395	117	8
	3	493818	414662	123	9
	3	500142	419465	138	10
	3	510787	420880	153	11
	3	515376	424453	162	12
	3	519104	426531	177	13
	3	518186	430091	177	14
	3	526122	431556	186	15
	3	529274	434257	195	16
	3	532264	445719	204	17
	4	544970	364251	45	0
	4	534079	370799	54	1
	4	522696	365590	69	2
	4	512039	364909	84	3
	4	507028	359765	90	4
	4	506203	363026	99	5
	4	512237	364646	105	6
	4	511232	367326	114	7
	4	518618	372194	114	8
	4	522190	375506	120	9
	4	529118	380509	132	10
	4	536476	382449	141	11
	4	542588	385666	150	12
	4	542370	386341	159	13
	4	546307	387448	168	14
	4	549902	394627	168	15
	4	557141	397440	168	16
	4	561517	401793	177	17
	5	569346	330878	18	0
	5	560415	334895	18	1
	5	551589	336665	30	2
	5	546027	337395	42	3
	5	545131	338056	51	4
	5	541799	339900	57	5
	5	542043	344317	63	6
	5	543113	341147	81	7
	5	548752	345043	81	8
	5	551854	345358	84	9
	5	557826	348695	93	10
	5	563710	352608	102	11
	5	569506	352128	111	12
	5	568905	351416	120	13
	5	572128	358783	132	14
	5	575225	357942	132	15
	5	578065	358611	141	16
	5	578707	357494	153	17
	8	552721	430766	27	0
	8	544500	433089	33	1
	8	531191	433315	48	2
	8	521943	434424	63	3
	8	516868	430945	66	4
	8	512128	431426	78	5
	8	514116	435361	90	6
	8	511722	437635	102	7
	8	520708	445623	105	8
	8	519328	445742	111	9
	8	523617	452056	120	10
	8	537000	462010	144	11
	8	542265	463000	144	12
	8	543212	466940	156	13
	8	553707	470490	159	14
	8	559417	478196	159	15
	8	556373	482537	171	16
	8	556211	484110	177	17
	9	534907	451567	36	0
	9	525807	455297	42	1
	9	509045	453811	57	2
	9	501626	448045	72	3
	9	496126	443340	81	4
	9	492898	441135	93	5
	9	490896	445406	102	6
	9	489133	449628	117	7
	9	491898	449343	117	8
	9	499104	450667	132	9
	9	507196	453954	150	10
	9	519333	456683	159	11
	9	521470	457221	168	12
	9	523713	460734	180	13
	9	524113	466850	180	14
	9	532006	472942	180	15
	9	533062	478739	192	16
	9	533052	484996	201	17
	11	543161	322492	30	0
	11	538569	332787	36	1
	11	528824	330554	48	2
	11	516429	327618	63	3
	11	514209	325318	63	4
	11	510684	326926	69	5
	11	510296	327243	78	6
	11	507692	325007	90	7
	11	514348	325898	90	8
	11	521688	324222	102	9
	11	526126	328104	111	10
	11	532401	332807	120	11
	11	536500	334519	129	12
	11	534679	336202	141	13
	11	535201	346376	141	14
	11	537121	352863	141	15
	11	536023	357069	156	16
	11	536656	355239	162	17
	13	529932	325487	48	0
	13	522172	336616	54	1
	13	514831	333741	69	2
	13	507109	329130	81	3
	13	503125	328257	81	4
	13	499098	332010	81	5
	13	501231	328204	93	6
	13	497532	333223	102	7
	13	503563	338128	102	8
	13	508084	335794	111	9
	13	512730	342269	120	10
	13	522051	344136	132	11
	13	527890	344752	141	12
	13	530076	343833	156	13
	13	528059	355361	156	14
	13	534164	359223	162	15
	13	536075	360572	177	16
	13	532527	364903	180	17
	14	521059	367584	54	0
	14	511225	377634	69	1
	14	500410	374478	81	2
	14	488626	372797	87	3
	14	483632	368003	90	4
	14	477919	364803	96	5
	14	478963	363393	99	6
	14	478687	363288	108	7
	14	485208	369067	105	8
	14	489274	373501	114	9
	14	496599	380744	126	10
	14	506869	384057	141	11
	14	508219	385110	147	12
	14	513898	390575	162	13
	14	515418	394268	162	14
	14	526179	405478	162	15
	14	520075	403459	177	16
	14	521055	406760	180	17
	15	558466	381612	6	0
	15	552467	383820	15	1
	15	541952	385972	27	2
	15	536715	383571	39	3
	15	530263	381032	48	4
	15	526261	382011	48	5
	15	527780	388072	57	6
	15	523559	389455	69	7
	15	540293	388172	84	8
	15	549303	390878	96	9
	15	550066	396513	102	10
	15	556646	401205	111	11
	15	567517	403406	120	12
	15	565549	407022	126	13
	15	568172	412828	132	14
	15	574706	421690	132	15
	15	577540	426109	153	16
	15	586087	430058	153	17
	16	559115	412242	30	0
	16	554030	415197	39	1
	16	549414	411304	30	2
	16	542731	410135	45	3
	16	538114	408423	57	4
	16	536429	408767	63	5
	16	541000	415474	75	6
	16	540189	418678	87	7
	16	547133	427861	87	8
	16	547621	432098	90	9
	16	550654	438982	99	10
	16	554162	441823	108	11
	16	562673	442330	114	12
	16	560391	447006	126	13
	16	565886	447067	132	14
	16	574638	455048	132	15
	16	574158	461929	141	16
	16	577792	467508	150	17
	17	551375	345247	9	0
	17	547127	351592	18	1
	17	540025	353206	27	2
	17	532909	353607	39	3
	17	524797	357474	39	4
	17	523223	357642	39	5
	17	520944	356756	45	6
	17	523524	359768	69	7
	17	527204	363531	69	8
	17	531682	365851	75	9
	17	536776	367664	84	10
	17	543695	372733	90	11
	17	553360	375778	96	12
	17	553759	378841	111	13
	17	555651	389922	111	14
	17	561785	394111	117	15
	17	566188	401918	129	16
	17	568540	409604	135	17
	18	575510	455156	153	17
	19	518368	407664	51	0
	19	507093	414140	60	1
	19	493571	411649	78	2
	19	483566	406232	84	3
	19	478735	400553	84	4
	19	470138	398607	96	5
	19	472806	400709	96	6
	19	471139	398895	111	7
	19	475525	401731	111	8
	19	480659	401187	123	9
	19	484147	407727	138	10
	19	494666	412343	147	11
	19	499377	416190	159	12
	19	508551	418474	174	13
	19	508505	426926	174	14
	19	519080	430212	177	15
	19	520644	434494	189	16
	19	521394	435455	198	17
	21	512976	353351	57	0
	21	506265	362178	63	1
	21	493811	360424	75	2
	21	480101	358215	81	3
	21	471968	354923	81	4
	21	465688	352303	90	5
	21	466596	353689	90	6
	21	463794	354994	99	7
	21	469888	357754	99	8
	21	473111	358649	111	9
	21	478062	365136	120	10
	21	486404	367536	135	11
	21	492657	367964	144	12
	21	494324	368997	153	13
	21	494799	375135	153	14
	21	501170	385326	153	15
	21	501434	385257	159	16
	21	489464	388825	165	17
	22	335539	104184	84	0
	22	336769	106066	96	1
	22	331405	105840	108	2
	22	331292	102895	111	3
	22	330892	101718	114	4
	22	325985	99683	117	5
	22	327327	103421	114	6
	22	323394	102032	120	7
	22	329838	106955	114	8
	22	330483	109999	117	9
	22	331117	112432	123	10
	22	333838	113912	129	11
	22	333364	121596	129	12
	22	336535	121688	135	13
	22	338727	134132	135	14
	22	343332	149344	138	15
	22	338876	157406	150	16
	22	344913	161264	156	17
	23	390629	129645	84	0
	23	388415	133114	96	1
	23	385332	128829	111	2
	23	382213	128250	111	3
	23	384625	131315	111	4
	23	385298	130343	114	5
	23	393678	128874	117	6
	23	393838	126568	123	7
	23	399433	130076	126	8
	23	400201	134054	135	9
	23	399186	137311	144	10
	23	399339	145022	147	11
	23	400915	151312	150	12
	23	402517	154308	159	13
	23	406874	165850	159	14
	23	412473	176541	159	15
	23	415246	181609	174	16
	23	418553	187033	177	17
	24	258186	84605	105	0
	24	252216	88600	120	1
	24	249054	81824	132	2
	24	249300	74871	138	3
	24	250772	82706	141	4
	24	254110	86487	141	5
	24	255579	87153	141	6
	24	255080	85271	141	7
	24	262802	96719	141	8
	24	261915	98546	144	9
	24	265913	101739	153	10
	24	271251	102911	156	11
	24	271782	111541	156	12
	24	272339	116318	165	13
	24	277208	125133	162	14
	24	281891	138696	162	15
	24	282218	145603	177	16
	24	286086	149261	177	17
	25	239644	106542	96	0
	25	236605	108812	108	1
	25	231563	106530	123	2
	25	231355	102174	123	3
	25	231414	96307	123	4
	25	232058	97711	123	5
	25	237784	97495	123	6
	25	236782	97255	126	7
	25	239494	103224	123	8
	25	240623	106597	126	9
	25	241678	111523	132	10
	25	248132	114124	141	11
	25	251860	118450	141	12
	25	253293	121199	144	13
	25	258940	132054	144	14
	25	266578	150642	150	15
	25	263724	160134	156	16
	25	271387	159443	159	17
	26	347922	94453	93	0
	26	350159	94902	105	1
	26	347763	93401	114	2
	26	348126	93112	120	3
	26	350427	96795	120	4
	26	348858	96936	126	5
	26	349775	97577	126	6
	26	348248	96943	132	7
	26	352015	105032	129	8
	26	352051	109592	129	9
	26	352285	110616	138	10
	26	357539	117887	147	11
	26	359053	124599	147	12
	26	359646	126445	153	13
	26	364154	141468	153	14
	26	367371	158430	153	15
	26	369084	164875	171	16
	26	373316	168473	174	17
	27	95706	274234	78	0
	27	88599	279212	84	1
	27	84373	269421	99	2
	27	77974	264983	108	3
	27	78201	263174	111	4
	27	82068	260655	117	5
	27	88385	258155	126	6
	27	86121	258380	135	7
	27	86516	257262	135	8
	27	82023	262310	144	9
	27	80169	265361	153	10
	27	81022	271208	162	11
	27	81949	268779	171	12
	27	84081	275797	171	13
	27	91001	277799	186	14
	27	102016	289136	186	15
	27	106418	289005	195	16
	27	113697	289847	207	17
	28	68155	262962	63	0
	28	57828	270078	78	1
	28	48025	251086	81	2
	28	43039	249850	90	3
	28	45252	248063	90	4
	28	47241	245019	96	5
	28	52493	245465	102	6
	28	50819	245375	111	7
	28	55780	253281	111	8
	28	54956	257392	120	9
	28	51643	256661	132	10
	28	59067	260581	141	11
	28	57464	264260	147	12
	28	53140	263053	159	13
	28	63347	272813	159	14
	28	69312	281024	162	15
	28	77946	280600	177	16
	28	86036	288448	180	17
	29	133669	176501	75	0
	29	127081	180995	84	1
	29	121227	175591	102	2
	29	116409	169401	108	3
	29	117976	165514	114	4
	29	119162	161931	114	5
	29	122192	163434	120	6
	29	120508	158956	120	7
	29	130786	169914	129	8
	29	131374	173798	138	9
	29	127546	179599	150	10
	29	130252	184200	159	11
	29	135000	188611	168	12
	29	136651	193817	174	13
	29	141325	202884	171	14
	29	146800	216236	177	15
	29	156742	217905	198	16
	29	162645	221327	198	17
	30	212406	84965	108	0
	30	209169	84635	117	1
	30	202196	77660	126	2
	30	205805	74889	135	3
	30	206811	78088	150	4
	30	210547	80997	150	5
	30	214168	85740	150	6
	30	215167	84364	159	7
	30	222799	94064	159	8
	30	225858	98755	159	9
	30	224067	99761	171	10
	30	230977	104395	177	11
	30	233574	111332	177	12
	30	234223	113145	177	13
	30	239785	125134	177	14
	30	246793	137210	180	15
	30	249565	142206	195	16
	30	251913	148976	198	17
	31	548461	290276	45	0
	31	545272	299035	51	1
	31	538609	295264	66	2
	31	530399	293219	72	3
	31	524160	292458	75	4
	31	522079	291225	81	5
	31	526745	298768	81	6
	31	523735	299493	90	7
	31	527248	304077	90	8
	31	530646	303459	99	9
	31	531610	307487	102	10
	31	537603	310242	111	11
	31	546958	306913	129	12
	31	545014	306869	138	13
	31	546167	312448	144	14
	31	546363	316142	144	15
	31	545812	320151	162	16
	31	543574	323050	162	17
	32	531104	254800	33	0
	32	527698	267705	42	1
	32	519576	262286	54	2
	32	512183	263723	60	3
	32	508082	265310	63	4
	32	506636	267405	63	5
	32	508047	270569	69	6
	32	504582	268046	75	7
	32	511956	270777	69	8
	32	512992	272049	78	9
	32	517283	272008	90	10
	32	521391	272712	96	11
	32	519155	274659	108	12
	32	514243	276825	120	13
	32	515005	285433	123	14
	32	515668	290612	126	15
	32	511010	297191	138	16
	32	507060	297884	147	17
	34	504634	194873	45	0
	34	503807	200067	51	1
	34	498788	194365	69	2
	34	491219	196188	78	3
	34	492416	199086	78	4
	34	492644	201230	78	5
	34	492723	202116	78	6
	34	491780	204087	84	7
	34	498057	209899	84	8
	34	493157	205880	84	9
	34	494653	206283	96	10
	34	507364	208590	105	11
	34	501640	212691	108	12
	34	505481	216401	120	13
	34	514993	220173	129	14
	34	514303	228885	129	15
	34	514486	238464	138	16
	34	509653	240265	138	17
	35	484478	187102	51	0
	35	478379	192934	57	1
	35	466845	189859	69	2
	35	462679	191304	69	3
	35	466861	191700	75	4
	35	465698	193396	75	5
	35	467989	195692	75	6
	35	467337	198093	87	7
	35	468601	199404	87	8
	35	467740	199537	96	9
	35	470486	197282	108	10
	35	479132	201196	114	11
	35	480407	209682	117	12
	35	483224	210737	132	13
	35	486359	218339	135	14
	35	484976	228935	135	15
	35	487560	235797	150	16
	35	490396	234313	156	17
	36	385207	129003	72	0
	36	383435	132372	84	1
	36	377793	128915	96	2
	36	373720	128802	99	3
	36	377711	129115	102	4
	36	380070	124051	102	5
	36	382169	126119	102	6
	36	381587	121652	102	7
	36	386060	130897	102	8
	36	384206	134223	102	9
	36	381785	138385	111	10
	36	388531	142722	123	11
	36	392713	148186	123	12
	36	391381	160745	135	13
	36	391163	169744	135	14
	36	391615	183530	135	15
	36	396164	190812	147	16
	36	396491	198624	156	17
	37	501267	232802	33	0
	37	497213	233606	42	1
	37	490555	235274	54	2
	37	484989	232536	63	3
	37	484232	230311	63	4
	37	486318	232295	63	5
	37	487977	235269	63	6
	37	485299	235723	69	7
	37	485216	234343	69	8
	37	486596	236009	69	9
	37	502733	238469	72	10
	37	507040	244900	81	11
	37	516442	241464	81	12
	37	514665	247403	96	13
	37	521769	255443	96	14
	37	523764	261558	96	15
	37	529265	263444	102	16
	37	531557	265672	102	17
	38	273241	72270	96	0
	38	268683	78139	108	1
	38	268273	71392	126	3
	38	270343	73376	135	4
	38	270253	72474	138	5
	38	269806	74749	138	6
	38	267441	75781	141	7
	38	280411	83016	141	8
	38	277393	86838	144	9
	38	277202	89499	156	10
	38	282562	92821	159	11
	38	286977	102863	162	12
	38	283922	105852	168	13
	38	289024	115639	168	14
	38	300301	132278	168	15
	38	295915	134480	180	16
	38	303916	142188	186	17
	39	339495	52292	87	0
	39	332135	55974	99	1
	39	329430	52195	114	2
	39	326169	50293	126	3
	39	328067	50192	132	4
	39	331442	56181	141	5
	39	335176	58524	141	6
	39	333393	57668	150	7
	39	337619	66691	144	8
	39	335859	72173	150	9
	39	337700	75006	162	10
	39	347591	76409	171	11
	39	349099	84307	171	12
	39	342274	89301	177	13
	39	348310	102006	183	14
	39	353736	111066	195	15
	39	351841	114442	207	16
	39	351573	122402	210	17
	40	330252	62659	87	0
	40	323072	62745	105	1
	40	316049	61758	120	2
	40	317174	58706	126	3
	40	319613	60040	132	4
	40	321623	63878	138	5
	40	321837	66536	144	6
	40	322289	65216	150	7
	40	330859	74503	147	8
	40	330501	81364	150	9
	40	327162	85161	156	10
	40	334914	87645	159	11
	40	334559	95289	165	12
	40	340430	100057	180	13
	40	342024	116306	183	14
	40	347077	126544	180	15
	40	342610	127998	189	16
	40	345233	130273	189	17
	41	72383	303618	66	0
	41	59374	311344	75	1
	41	54232	305240	90	2
	41	48905	303230	99	3
	41	48906	302116	111	4
	41	51235	303276	117	5
	41	53929	306716	129	6
	41	52965	302539	138	7
	41	54030	304953	138	8
	41	54252	307843	147	9
	41	46825	312590	162	10
	41	51740	312818	174	11
	41	55097	312819	183	12
	41	57002	316307	189	13
	41	66257	322425	195	14
	41	74659	332630	204	15
	41	78992	331870	213	16
	41	84384	336471	225	17
	42	55141	338042	54	0
	42	48842	345736	57	1
	42	44732	336327	75	2
	42	39914	333517	84	3
	42	37085	332093	93	4
	42	41725	332202	102	5
	42	43829	334682	126	6
	42	41446	326736	135	7
	42	46350	329829	141	8
	42	41524	331047	144	9
	42	40726	332217	150	10
	42	42797	336497	168	11
	42	42173	338281	171	12
	42	44610	336539	186	13
	42	52020	342281	186	14
	42	58725	337870	198	15
	42	65799	341917	201	16
	42	69555	341202	219	17
	43	56969	313896	69	0
	43	51289	318260	69	1
	43	46166	314043	84	2
	43	40005	314051	96	3
	43	39414	312402	96	4
	43	44182	312433	102	5
	43	47167	310987	114	6
	43	44618	305822	120	7
	43	44546	310752	129	8
	43	42586	312024	138	9
	43	39865	311406	150	10
	43	41436	314025	162	11
	43	42156	316284	171	12
	43	45380	317277	180	13
	43	49191	321686	192	14
	43	61271	328994	192	15
	43	68138	331343	201	16
	43	71021	328511	219	17
	44	440068	174468	42	0
	44	438637	179976	51	1
	44	430152	175886	66	2
	44	426855	172635	69	3
	44	428418	169151	72	4
	44	432277	172412	72	5
	44	431103	174798	72	6
	44	426617	173605	78	7
	44	428040	172370	78	8
	44	428037	174676	81	9
	44	427973	179607	87	10
	44	432158	185392	99	11
	44	433758	191667	105	12
	44	432300	199799	117	13
	44	430400	205111	120	14
	44	428553	215544	120	15
	44	426025	227861	135	16
	44	427494	227990	144	17
	45	420204	167495	45	0
	45	424337	169584	54	1
	45	411518	166548	69	2
	45	411197	163613	72	3
	45	415404	159920	75	4
	45	416184	155001	75	5
	45	415947	154536	84	6
	45	416510	154126	87	7
	45	416815	158152	90	8
	45	414526	158741	90	9
	45	413837	161204	99	10
	45	421157	171741	105	11
	45	425429	182828	102	12
	45	425131	186290	114	13
	45	426031	193296	117	14
	45	423436	204416	117	15
	45	424528	216230	129	16
	45	422993	218251	135	17
	46	445020	118833	66	0
	46	437444	120353	75	1
	46	430821	118875	87	2
	46	430384	120879	93	3
	46	431121	122209	99	4
	46	434127	124501	99	5
	46	434327	125049	96	6
	46	434634	127071	99	7
	46	440754	132813	99	8
	46	434951	135561	99	9
	46	438882	139693	108	10
	46	442469	143660	114	11
	46	446839	149362	114	12
	46	447501	153480	126	13
	46	453329	167497	123	14
	46	454257	177651	120	15
	46	455646	185966	129	16
	46	452058	189565	135	17
	47	435582	156693	54	0
	47	434367	160119	69	1
	47	428729	156570	78	2
	47	423251	158480	84	3
	47	426273	157105	84	4
	47	426883	156747	90	5
	47	429198	163243	90	6
	47	427828	162431	96	7
	47	429602	165898	96	8
	47	426824	170190	96	9
	47	428102	167601	102	10
	47	431408	173051	117	11
	47	434521	181845	123	12
	47	437602	190180	132	13
	47	437113	202089	132	14
	47	437118	214979	132	15
	47	436560	221731	144	16
	47	439545	226879	159	17
	48	402439	137000	63	0
	48	399872	141411	75	1
	48	398516	137707	87	2
	48	394523	136686	90	3
	48	397891	140093	96	4
	48	398515	137919	96	5
	48	402433	141361	96	6
	48	397785	137246	96	7
	48	402895	146639	102	8
	48	400540	152036	105	9
	48	400464	153738	114	10
	48	406962	159206	126	11
	48	410539	166031	132	12
	48	413931	169144	138	13
	48	415914	180407	138	14
	48	417210	193204	138	15
	48	418851	201828	150	16
	48	414862	203682	159	17
	49	71659	268680	72	0
	49	66520	274522	78	1
	49	56561	264677	93	2
	49	56996	261543	93	3
	49	50701	261557	102	4
	49	57987	258782	102	5
	49	61810	259259	114	6
	49	55051	256554	126	7
	49	62961	259511	126	8
	49	63947	261424	135	9
	49	55230	260496	150	10
	49	54494	260423	162	11
	49	49976	259907	171	12
	49	52645	263456	177	13
	49	63391	266050	177	14
	49	68189	274071	186	15
	49	68296	272304	201	16
	49	85659	279589	201	17
	51	58087	223235	60	0
	51	50287	224554	69	1
	51	45518	215122	87	2
	51	41816	214964	96	3
	51	40450	213790	105	4
	51	40073	216938	105	5
	51	50021	212324	117	6
	51	46470	209930	117	7
	51	51962	217681	117	8
	51	54380	215885	117	9
	51	53347	216888	123	10
	51	61371	217562	132	11
	51	60959	222617	138	12
	51	59931	224510	138	13
	51	65449	231950	138	14
	51	71885	241520	138	15
	51	76439	244774	147	16
	51	82674	245224	159	17
	52	71064	217755	60	0
	52	67996	221572	60	1
	52	62706	213540	78	2
	52	59649	209315	84	3
	52	55878	206034	93	4
	52	56935	206942	93	5
	52	57651	210697	102	6
	52	53415	208681	108	7
	52	56964	214819	114	8
	52	58141	213264	114	9
	52	57358	215763	120	10
	52	67460	215082	129	11
	52	62489	222078	135	12
	52	60559	227317	135	13
	52	67149	235558	135	14
	52	75011	246450	138	15
	52	83070	249017	147	16
	52	91102	246871	159	17
	53	57931	202730	48	0
	53	53214	203341	48	1
	53	50478	196009	69	2
	53	46681	194502	75	3
	53	46313	186001	96	4
	53	47392	187420	108	5
	53	49153	189302	108	6
	53	44534	183643	117	7
	53	47077	191102	117	8
	53	44082	187490	126	9
	53	41898	189200	132	10
	53	36294	190789	135	11
	53	34549	193661	141	12
	53	33614	194117	150	13
	53	35696	202878	156	14
	53	41154	208138	156	15
	53	45659	206082	168	16
	53	51542	202040	180	17
	54	123635	178377	75	0
	54	112569	182706	90	1
	54	113026	172014	102	2
	54	106182	172179	108	3
	54	101681	174369	117	4
	54	103486	173349	126	5
	54	107870	165258	135	6
	54	100818	163519	141	7
	54	105207	168498	141	8
	54	106030	169926	144	9
	54	106320	173986	153	10
	54	111299	176322	162	11
	54	112691	181341	162	12
	54	114949	184802	171	13
	54	121098	193960	171	14
	54	127873	204662	171	15
	54	132903	210410	183	16
	54	139258	210845	195	17
	55	111458	172229	69	0
	55	106118	175778	75	1
	55	105470	165354	90	2
	55	98015	164162	105	3
	55	93826	159724	111	4
	55	94558	160975	111	5
	55	98272	161645	111	6
	55	96711	159726	117	7
	55	97812	166752	120	8
	55	102693	166521	120	9
	55	101351	168427	129	10
	55	99758	172465	141	11
	55	102334	177000	141	12
	55	104290	181020	144	13
	55	107460	188883	144	14
	55	115838	199020	144	15
	55	123055	205297	156	16
	55	129200	212137	162	17
	56	61185	286775	66	0
	56	55708	292544	72	1
	56	47872	282124	93	2
	56	45394	279545	102	3
	56	45085	280452	105	4
	56	51940	279357	105	5
	56	57928	279938	114	6
	56	56706	277006	126	7
	56	54819	282436	132	8
	56	58247	283144	141	9
	56	51371	285146	153	10
	56	50949	289026	162	11
	56	55556	286192	165	12
	56	58028	286861	171	13
	56	63707	295321	174	14
	56	70334	301639	180	15
	56	79872	298949	195	16
	56	87667	299021	204	17
	57	39605	300843	96	3
	57	37440	300308	102	4
	57	40692	297836	111	5
	57	43766	295851	117	6
	57	40575	287250	129	7
	57	40597	294356	129	8
	57	34862	297007	144	9
	57	35918	298526	144	10
	57	38343	300669	156	11
	57	40118	302976	159	12
	57	42555	302758	168	13
	57	51374	309204	168	14
	57	59000	314978	183	15
	57	64267	312311	210	16
	57	68538	313063	222	17
	58	374846	120251	60	0
	58	372475	125419	72	1
	58	365287	117987	87	2
	58	362771	115806	87	3
	58	368547	113994	87	4
	58	364750	110663	93	5
	58	363604	110689	93	6
	58	363567	109680	93	7
	58	367544	113658	90	8
	58	363254	116733	90	9
	58	362131	120918	96	10
	58	368356	124080	105	11
	58	367958	127305	105	12
	58	365189	133414	114	13
	58	371980	141901	114	14
	58	373736	149484	114	15
	58	369522	158942	126	16
	58	371102	163674	132	17
	59	359340	122093	69	0
	59	358552	124869	81	1
	59	350495	118589	96	2
	59	348469	117114	105	3
	59	350820	115560	105	4
	59	348595	111863	102	5
	59	352342	110536	102	6
	59	350357	110165	102	7
	59	356587	116759	102	8
	59	354673	121482	102	9
	59	356428	124927	108	10
	59	360132	132447	114	11
	59	359965	137246	117	12
	59	361260	140201	123	13
	59	360724	150064	120	14
	59	364581	167417	120	15
	59	361304	169334	132	16
	59	359041	170865	135	17
	61	404982	112833	81	0
	61	402250	117144	90	1
	61	398571	111739	99	2
	61	396731	111145	102	3
	61	398922	114094	108	4
	61	400808	117318	111	5
	61	402590	125047	117	6
	61	407335	121938	120	7
	61	409737	127526	120	8
	61	407566	132138	126	9
	61	409008	136803	135	10
	61	412812	138046	141	11
	61	414082	144179	141	12
	61	413049	146333	147	13
	61	418280	159778	147	14
	61	418608	168922	141	15
	61	420586	176764	159	16
	61	421713	179173	159	17
	62	491339	147890	30	0
	62	491251	152956	42	1
	62	485041	151495	51	2
	62	482923	151767	57	3
	62	484295	150210	63	4
	62	485520	152280	66	5
	62	487961	152407	72	6
	62	487647	153097	81	7
	62	491783	163582	84	8
	62	499362	173007	93	9
	62	500086	168370	96	10
	62	506251	165583	102	11
	62	511317	165764	102	12
	62	512055	167656	111	13
	62	513397	176034	111	14
	62	519142	194417	114	15
	62	525855	209241	120	16
	62	528766	211871	120	17
	63	483492	142378	42	0
	63	479171	149609	51	1
	63	473237	147338	60	2
	63	472969	150296	66	3
	63	471457	146665	69	4
	63	471593	148407	72	5
	63	471451	151575	72	6
	63	470072	153213	75	7
	63	473861	151552	69	8
	63	473682	156768	78	9
	63	478019	157642	87	10
	63	483479	155910	93	11
	63	489229	158179	93	12
	63	489027	162560	102	13
	63	492128	170200	102	14
	63	496692	181545	102	15
	63	494674	188543	111	16
	63	494627	190454	117	17
	64	475740	201109	90	8
	64	476099	204922	105	9
	64	479828	206736	111	10
	64	491961	202679	126	11
	64	490335	210689	126	12
	64	490610	216052	138	13
	64	490147	227625	138	14
	64	486321	235911	138	15
	64	490610	241226	156	16
	64	488098	241125	156	17
	65	37192	429185	15	0
	65	37039	434438	15	1
	65	29953	426710	30	2
	65	23822	419006	42	3
	65	21846	421008	60	4
	65	21720	415135	69	5
	65	30053	421655	78	6
	65	19773	417561	90	7
	65	22202	427960	90	8
	65	15993	433674	102	9
	65	13484	440200	108	10
	65	15801	446069	120	11
	65	16548	447677	126	12
	65	11865	453789	135	13
	65	11604	456431	135	14
	65	18378	471254	135	15
	65	20497	479500	147	16
	65	25357	481055	162	17
	66	59784	404267	69	0
	66	61515	406003	75	1
	66	55543	397073	87	2
	66	52007	389033	102	3
	66	58451	380890	120	4
	66	64966	378382	129	5
	66	65145	381198	129	6
	66	55952	379532	132	7
	66	59486	386823	138	8
	66	59200	389287	150	9
	66	55963	390560	156	10
	66	59335	390876	177	11
	66	56000	393048	183	12
	66	53807	397997	183	13
	66	55311	400444	183	14
	66	56323	412592	189	15
	66	55652	410519	210	16
	66	58432	407824	219	17
	67	47206	381067	51	0
	67	37999	386771	63	1
	67	30410	377761	84	2
	67	28503	372961	93	3
	67	28190	371213	99	4
	67	33564	368984	108	5
	67	34901	368037	117	6
	67	31002	363094	123	7
	67	27848	366941	132	8
	67	26331	371942	138	9
	67	20333	372673	153	10
	67	19872	372749	165	11
	67	9723	379028	180	12
	67	11100	379641	189	13
	67	19629	384561	195	14
	67	26720	386507	207	15
	67	31832	385251	219	16
	67	36465	379345	225	17
	68	54131	355078	54	0
	68	47247	362722	60	1
	68	42903	353899	75	2
	68	40530	349952	87	3
	68	37993	347940	93	4
	68	44307	346434	105	5
	68	48040	345761	117	6
	68	43383	338445	126	7
	68	44319	343664	132	8
	68	41447	346323	141	9
	68	36504	347562	150	10
	68	39187	352052	168	11
	68	40978	351767	180	12
	68	43074	350539	186	13
	68	48444	354931	192	14
	68	59752	351279	195	15
	68	63554	350688	207	16
	68	69816	349659	216	17
	69	34362	337785	42	0
	69	26242	343255	51	1
	69	21538	339624	66	2
	69	15428	335148	81	3
	69	16461	326619	96	4
	69	20994	325087	102	5
	69	22849	321065	114	6
	69	16384	312154	126	7
	69	18930	313413	126	8
	69	13538	318675	135	9
	69	5133	319143	144	10
	69	6453	322053	162	11
	69	6357	328281	168	12
	69	11013	326199	177	13
	69	24004	330305	177	14
	69	32109	330155	198	15
	69	37062	330680	207	16
	69	41070	331144	213	17
	70	170909	107024	93	0
	70	170893	107315	105	1
	70	159832	104366	117	2
	70	158652	101550	126	3
	70	159644	100961	126	4
	70	162417	102542	138	5
	70	167894	105505	144	6
	70	165922	99408	144	7
	70	172564	104469	147	8
	70	176817	105584	147	9
	70	176653	110561	156	10
	70	182108	110182	159	11
	70	184208	118777	162	12
	70	182828	122864	162	13
	70	189370	132700	165	14
	70	196998	143951	168	15
	70	194287	151581	183	16
	70	196032	156261	186	17
	71	253274	73501	99	0
	71	248949	76378	108	1
	71	248865	68289	126	2
	71	250456	65695	132	3
	71	251720	69250	141	4
	71	253724	73092	141	5
	71	254312	74430	141	6
	71	251444	74838	150	7
	71	257614	84861	150	8
	71	262535	91244	156	9
	71	262275	89313	165	10
	71	265522	93814	171	11
	71	268129	101009	171	12
	71	270368	104689	180	13
	71	274965	117177	180	14
	71	279776	131361	180	15
	71	280804	136293	198	16
	71	283196	137869	204	17
	72	207328	67501	93	0
	72	203259	68807	105	1
	72	201358	66223	120	2
	72	204688	63652	129	3
	72	201667	65549	141	4
	72	209802	69180	150	5
	72	216611	69774	150	6
	72	215325	67982	150	7
	72	219683	76848	156	8
	72	225633	84287	159	9
	72	220093	88110	171	10
	72	222617	90341	177	11
	72	226418	96869	180	12
	72	229382	98294	180	13
	72	231528	109217	183	14
	72	237151	121097	186	15
	72	233891	126499	198	16
	72	238201	127659	198	17
	73	184611	82165	93	0
	73	186432	82667	99	1
	73	178832	78687	114	2
	73	178223	76929	126	3
	73	176885	76611	132	4
	73	177375	79063	141	5
	73	189062	82234	147	6
	73	187232	78513	153	7
	73	195514	82496	153	8
	73	201783	87434	153	9
	73	202901	88199	159	10
	73	205888	89448	165	11
	73	206742	96484	171	12
	73	205750	100656	177	13
	73	213417	111196	177	14
	73	219115	123479	177	15
	73	215978	127085	192	16
	73	219252	128658	192	17
	74	152612	126190	96	0
	74	145984	127154	105	1
	74	139807	123784	117	2
	74	138392	120302	123	3
	74	138522	116781	129	4
	74	141798	121047	135	5
	74	143500	119885	135	6
	74	141753	116540	141	7
	74	145446	124626	141	8
	74	146574	126476	141	9
	74	147063	130726	159	10
	74	148968	136572	162	11
	74	152075	143464	162	12
	74	146982	150160	165	13
	74	147867	160921	165	14
	74	158256	172622	171	15
	74	160905	178340	180	16
	74	162341	180693	180	17
	75	158218	126692	84	0
	75	151988	129666	93	1
	75	148212	124484	111	2
	75	148234	120288	120	3
	75	147241	119597	126	4
	75	148220	119424	129	5
	75	152855	117239	129	6
	75	150330	115927	135	7
	75	156238	119129	135	8
	75	160174	121333	141	9
	75	159028	127185	150	10
	75	164594	130401	156	11
	75	167178	138543	156	12
	75	167332	143262	162	13
	75	172154	154533	162	14
	75	181276	167361	162	15
	75	186732	176735	183	16
	75	188326	178160	183	17
	76	395594	81301	69	0
	76	389285	86527	81	1
	76	389279	82260	93	2
	76	389579	83966	96	3
	76	394439	83842	102	4
	76	398322	86517	108	5
	76	403653	91270	117	6
	76	401353	89301	123	7
	76	404143	95740	126	8
	76	406942	99892	129	9
	76	404736	99504	126	10
	76	410875	103261	138	11
	76	411667	104495	138	12
	76	411336	109811	150	13
	76	417496	119280	147	14
	76	420267	130885	150	15
	76	422521	137057	159	16
	76	422878	139364	162	17
	77	362329	69647	69	0
	77	360234	73284	81	1
	77	359567	71699	99	2
	77	360529	72075	108	3
	77	364642	70404	114	4
	77	365683	71904	123	5
	77	366206	72225	123	6
	77	367491	75347	132	7
	77	371943	81832	132	8
	77	373064	87113	138	9
	77	378845	88940	150	10
	77	385991	92399	156	11
	77	384618	95777	159	12
	77	382281	95731	168	13
	77	387529	109361	168	14
	77	390619	123339	168	15
	77	389601	127616	180	16
	77	389214	127926	180	17
	78	404125	88221	66	0
	78	402451	89944	75	1
	78	401419	87492	87	2
	78	402816	86771	96	3
	78	404676	88888	96	4
	78	409109	92437	108	5
	78	411563	95982	111	6
	78	412815	93691	111	7
	78	414977	96442	114	8
	78	413467	101082	120	9
	78	414161	105774	120	10
	78	418942	109158	132	11
	78	423754	113287	132	12
	78	421877	116141	147	13
	78	424938	125121	147	14
	78	428933	137125	147	15
	78	433400	142480	156	16
	78	431001	142923	159	17
	79	405903	98634	69	0
	79	405845	99955	84	1
	79	409895	99970	96	2
	79	410242	100584	102	3
	79	410353	99674	102	4
	79	414908	105381	108	5
	79	415645	106297	108	6
	79	422839	107908	120	7
	79	427373	115169	120	8
	79	426794	120488	126	9
	79	427327	123951	138	10
	79	429580	125477	138	11
	79	431430	130730	138	12
	79	432081	133343	144	13
	79	436832	143338	144	14
	79	442115	154956	144	15
	79	444354	162265	159	16
	80	455965	240103	45	0
	80	455461	249497	57	1
	80	457063	247289	57	2
	80	451734	242154	60	3
	80	445793	240435	63	4
	80	452817	234542	54	5
	80	454637	233464	54	6
	80	444786	237208	60	7
	80	447153	237279	78	8
	80	448722	241838	81	9
	80	454292	246766	90	10
	80	462373	245665	99	11
	80	461406	250636	108	12
	80	462862	252277	117	13
	80	468630	260792	117	14
	80	470183	266497	114	15
	80	470739	274078	129	16
	80	468337	276554	135	17
	81	456370	221194	42	0
	81	453917	227529	54	1
	81	443011	225357	69	2
	81	440939	222732	69	3
	81	440183	218845	69	4
	81	439367	219742	63	5
	81	445079	222896	63	6
	81	438311	219351	63	7
	81	441348	218099	63	8
	81	443017	221452	63	9
	81	441231	222657	69	10
	81	448912	226064	75	11
	81	454486	225968	81	12
	81	448433	224276	90	13
	81	455846	231699	90	14
	81	458250	234231	90	15
	81	458859	241647	99	16
	81	459320	245582	108	17
	83	484801	218964	48	0
	83	482748	222334	60	1
	83	474363	218493	78	2
	83	468402	216541	87	3
	83	464070	215552	90	4
	83	466997	215054	93	5
	83	469905	217151	96	6
	83	463931	213966	105	7
	83	462330	213564	105	8
	83	465917	221935	105	9
	83	469555	223977	108	10
	83	474714	226079	123	11
	83	477471	229270	129	12
	83	477065	229847	141	13
	83	478467	239870	141	14
	83	481695	251056	141	15
	83	479645	256338	159	16
	83	478662	259727	159	17
	84	98331	162798	75	0
	84	93145	165965	78	1
	84	89826	155549	84	2
	84	87051	148129	90	3
	84	89698	146701	102	4
	84	87435	150845	114	5
	84	90209	150387	123	6
	84	87482	146617	123	7
	84	89760	151647	123	8
	84	92955	152102	135	9
	84	90772	148374	135	10
	84	91354	151550	144	11
	84	90501	152996	144	12
	84	90053	157897	150	13
	84	90897	163319	150	14
	84	99410	172530	150	15
	84	103272	178259	162	16
	84	107239	176461	168	17
	85	88642	172295	75	0
	85	82673	177082	75	1
	85	81459	166779	96	2
	85	75735	162699	99	3
	85	74713	159512	99	4
	85	77767	158182	108	5
	85	78799	157564	108	6
	85	74573	155803	108	7
	85	79112	156846	114	8
	85	79534	156433	120	9
	85	77613	158455	129	10
	85	81003	162875	144	11
	85	78919	165673	144	12
	85	84484	169233	153	13
	85	84617	173439	153	14
	85	89018	181498	153	15
	85	90022	185412	168	16
	85	100855	184354	168	17
	86	95039	182355	69	0
	86	94100	184377	69	1
	86	91814	174084	87	2
	86	85769	174716	96	3
	86	84600	168865	102	4
	86	84580	171225	105	5
	86	86966	172677	111	6
	86	84761	170607	111	7
	86	88673	175875	111	8
	86	86939	177327	120	9
	86	92806	177482	126	10
	86	91219	183216	135	11
	86	90227	189098	135	12
	86	93971	191711	141	13
	86	87471	194008	141	14
	86	93104	203951	141	15
	86	100649	207328	153	16
	86	106586	207828	156	17
	87	154472	151228	63	0
	87	149129	151282	72	1
	87	144673	142823	84	2
	87	143116	139373	93	3
	87	141388	137883	99	4
	87	140883	133097	99	5
	87	140542	132762	99	6
	87	145444	129266	108	7
	87	153881	131675	108	8
	87	154813	136046	117	9
	87	157857	135206	117	10
	87	157938	138804	129	11
	87	164725	144346	129	12
	87	163687	146055	138	13
	87	171425	154574	138	14
	87	178682	165127	135	15
	87	186983	175750	144	16
	87	192000	177074	150	17
	88	106198	134253	66	0
	88	99424	137041	75	1
	88	93619	125902	99	2
	88	93861	118039	108	3
	88	95499	124044	117	4
	88	93066	123645	117	5
	88	93103	126332	123	6
	88	92265	122325	126	7
	88	97089	125680	132	8
	88	94884	129875	138	9
	88	98256	128681	147	10
	88	102324	134054	159	11
	88	103399	142186	165	12
	88	101627	148874	171	13
	88	104997	156132	171	14
	88	111925	163179	174	15
	88	116444	166607	186	16
	88	117326	168597	192	17
	89	66951	383224	75	0
	89	62590	391324	78	1
	89	57462	382995	90	2
	89	50613	375587	105	3
	89	54120	371925	117	4
	89	57952	370536	129	5
	89	57032	369791	138	6
	89	55185	364468	150	7
	89	56198	370489	150	8
	89	52750	375288	168	9
	89	50297	374070	177	10
	89	48621	380316	186	11
	89	50127	381723	198	12
	89	49688	380792	195	13
	89	43615	388940	198	14
	89	47810	402825	213	15
	89	48283	398598	225	16
	90	103121	278322	63	0
	90	94068	283934	72	1
	90	86217	273994	84	2
	90	80418	269090	90	3
	90	80039	273561	102	4
	90	81249	272630	108	5
	90	86045	270762	114	6
	90	86019	267754	120	7
	90	87800	273178	126	8
	90	86599	276211	135	9
	90	81552	276916	144	10
	90	86181	282653	156	11
	90	86509	285156	159	12
	90	88957	284363	165	13
	90	90846	293236	168	14
	90	99701	304485	174	15
	90	107166	307027	189	16
	90	108743	306295	198	17
	91	118999	215787	69	0
	91	109025	221310	78	1
	91	114039	206575	93	2
	91	113576	200878	99	3
	91	108083	197237	102	4
	91	114084	193812	111	5
	91	118766	192261	111	6
	91	116185	191864	123	7
	91	118207	198098	123	8
	91	114213	203589	132	9
	91	114594	204606	141	10
	91	117762	208092	153	11
	91	116068	211407	153	12
	91	118071	218375	165	13
	91	124127	225789	165	14
	91	126460	237100	174	15
	91	135265	242448	189	16
	91	143357	242619	195	17
	92	535765	379175	54	0
	92	526473	386896	63	1
	92	529050	391870	63	2
	92	519783	391218	75	3
	92	514219	387637	84	4
	92	511212	391288	93	5
	92	511938	395701	102	6
	92	512341	398179	111	7
	92	520395	400813	117	8
	92	523021	403063	123	9
	92	529081	408248	135	10
	92	538578	409876	144	11
	92	543008	413233	150	12
	92	545684	415564	162	13
	92	545693	421144	162	14
	92	556382	428127	165	15
	92	557392	435894	177	16
	92	559639	435268	192	17
	93	551640	419525	24	0
	93	543086	425720	33	1
	93	530543	426283	51	2
	93	524144	420479	69	3
	93	514557	418692	69	4
	93	511809	419997	75	5
	93	515932	424686	96	6
	93	515110	424561	105	7
	93	522468	431869	111	8
	93	527018	435690	117	9
	93	533319	441355	126	10
	93	542602	448296	138	11
	93	547000	450112	144	12
	93	547906	455920	156	13
	93	548958	451918	159	14
	93	559813	466956	156	15
	93	565041	471707	168	16
	93	565241	472749	174	17
	94	521521	228242	24	0
	94	519751	232450	33	1
	94	515421	227872	48	2
	94	506237	224951	57	3
	94	505812	222423	66	4
	94	507987	228173	66	5
	94	508892	229109	66	6
	94	505882	230124	66	7
	94	509574	230655	66	8
	94	510932	233077	69	9
	94	516743	238536	75	10
	94	524081	242443	87	11
	94	527309	244159	93	12
	94	525353	250598	105	13
	94	535010	259312	117	14
	94	535138	266536	114	15
	94	534005	274896	129	16
	94	531939	278819	132	17
	95	515517	186260	114	16
	95	519156	191082	120	17
	96	488140	143214	33	0
	96	486304	149120	45	1
	96	479737	146306	57	2
	96	480322	145345	63	3
	96	480177	146171	69	4
	96	479893	148753	72	5
	96	481761	150716	72	6
	96	480493	151879	84	7
	96	483667	158112	84	8
	96	481440	160574	84	9
	96	487822	159315	90	10
	96	499123	159616	99	11
	96	501843	161391	99	12
	96	502453	164131	108	13
	96	505727	169709	108	14
	96	509689	180069	111	15
	97	482448	163591	36	0
	97	477149	166861	48	1
	97	471349	162169	69	2
	97	468171	166300	69	3
	97	470423	163247	72	4
	97	468224	165346	66	5
	97	471722	167973	66	6
	97	467540	167978	69	7
	97	467114	170784	72	8
	97	466951	176187	72	9
	97	468850	178136	81	10
	97	476130	182899	90	11
	97	482676	188460	99	12
	97	481323	191348	111	13
	97	482772	204327	111	14
	97	481679	210755	111	15
	97	484901	215009	126	16
	97	482371	217136	126	17
	98	539193	238596	12	0
	98	541171	242445	18	1
	98	533914	240199	30	2
	98	527290	241874	42	3
	98	524837	241460	51	4
	98	526208	243485	51	5
	98	526824	245069	51	6
	98	524341	245972	54	7
	98	529874	247751	54	8
	98	530461	249338	63	9
	98	531016	254416	63	10
	98	543150	255291	81	11
	98	543083	257030	90	12
	98	540338	259547	102	13
	98	540211	269447	105	14
	98	542467	278234	105	15
	98	543107	283648	120	16
	98	542394	285514	120	17
	99	60126	420271	60	0
	99	58391	428386	69	1
	99	45154	434217	78	2
	99	38589	426993	96	3
	99	40623	424527	105	4
	99	46317	422463	117	5
	99	44225	421137	135	6
	99	43246	417781	135	7
	99	39908	423595	147	8
	99	29400	426176	156	9
	99	27509	426797	165	10
	99	26268	429074	186	11
	99	20158	437795	192	12
	99	23197	440544	198	13
	99	26741	444562	198	14
	99	32316	453054	207	15
	99	33280	452092	219	16
	99	33994	449104	225	17
	100	69437	429937	72	0
	100	65256	443729	78	1
	100	65976	434093	87	2
	100	60243	425206	102	3
	100	61185	422019	114	4
	100	73393	418611	123	5
	100	66413	412114	135	6
	100	66571	407117	147	7
	100	66307	416785	153	8
	100	60075	419599	165	9
	100	54909	421031	171	10
	100	59619	430761	183	11
	100	59498	431831	192	12
	100	60970	433363	192	13
	100	60237	435275	201	14
	100	66963	442073	204	15
	100	67816	439480	219	16
	100	67387	439748	225	17
	101	167027	86639	81	0
	101	163136	90583	90	1
	101	157944	84691	105	2
	101	157375	80263	120	3
	101	158823	78028	129	4
	101	158879	81251	135	5
	101	160633	84289	144	6
	101	156141	82102	150	7
	101	165614	86286	150	8
	101	169967	90542	156	9
	101	168680	91345	168	10
	101	178177	96710	177	11
	101	174911	103459	177	12
	101	175320	107363	180	13
	101	176711	115665	180	14
	101	183196	131071	186	15
	101	180815	138297	204	16
	101	185271	137438	204	17
	102	182296	124571	102	0
	102	180098	126400	111	1
	102	176287	119042	123	2
	102	176647	118100	129	3
	102	175714	116334	135	4
	102	180945	117780	135	5
	102	183404	116435	135	6
	102	183915	112443	141	7
	102	191712	119499	141	8
	102	192363	123701	141	9
	102	191529	129231	150	10
	102	196183	135972	159	11
	102	199530	138452	159	12
	102	200321	145869	165	13
	102	205821	155430	162	14
	102	209825	167157	162	15
	102	213491	169788	174	16
	102	215532	174244	177	17
	103	128719	233122	57	0
	103	118184	237133	69	1
	103	113644	226939	81	2
	103	109903	226660	90	3
	103	107383	222317	99	4
	103	110212	220541	99	5
	103	113908	219266	105	6
	103	110621	215935	105	7
	103	115473	219394	105	8
	103	116497	218631	108	9
	103	114855	216922	114	10
	103	118336	226221	132	11
	103	122464	225786	132	12
	103	115559	232510	138	13
	103	117406	238096	138	14
	103	120238	244946	138	15
	103	127226	251560	153	16
	103	132643	254419	162	17
	104	535716	462028	33	0
	104	525141	463523	39	1
	104	509326	460754	54	2
	104	501099	452382	63	3
	104	496583	449044	72	4
	104	494154	450054	81	5
	104	490461	454345	90	6
	104	487690	456977	102	7
	104	494398	464764	102	8
	104	501299	467393	120	9
	104	503247	476532	129	10
	104	509216	480071	141	11
	104	517804	485362	150	12
	104	525058	483920	171	13
	104	523141	490159	171	14
	104	529886	496273	171	15
	104	532104	500709	174	16
	104	529587	501422	183	17
	105	554694	293955	27	0
	105	551254	305133	36	1
	105	545206	302154	54	2
	105	535660	302595	63	3
	105	532971	302472	63	4
	105	536610	301517	72	5
	105	535188	305420	72	6
	105	542837	308363	81	7
	105	542434	306299	78	8
	105	544819	300638	84	9
	105	545196	301725	90	10
	105	553989	306012	102	11
	105	559475	303111	114	12
	105	557351	301566	129	13
	105	557035	310266	129	14
	105	556857	315420	129	15
	105	557613	318645	144	16
	105	553521	321166	144	17
	106	517425	186127	6	0
	106	516397	192969	15	1
	106	508807	184088	30	2
	106	506535	186610	39	3
	106	509770	186596	45	4
	106	511450	185962	54	5
	106	513916	173766	60	6
	106	510863	166941	69	7
	106	514499	170670	69	8
	106	516917	180721	72	9
	106	520705	180523	81	10
	106	528722	181392	87	11
	106	535139	184705	87	12
	106	535618	188514	96	13
	106	538024	190604	102	14
	106	544100	204779	102	15
	106	548118	213019	114	16
	106	553871	216768	114	17
	107	562111	265541	6	0
	107	562960	274232	9	1
	107	555420	273890	21	2
	107	551590	272417	33	3
	107	546823	270531	42	4
	107	547855	272748	42	5
	107	548817	274501	51	6
	107	544881	276342	57	7
	107	554303	278864	57	8
	107	552304	281123	57	9
	107	554437	280787	66	10
	107	560214	285936	75	11
	107	564619	285563	75	12
	107	560311	286849	87	13
	107	559865	293177	87	14
	107	563868	303633	93	15
	107	563525	306816	102	16
	107	567485	310574	111	17
	108	29668	422084	45	0
	108	29068	430803	42	1
	108	23223	421917	63	2
	108	20383	418852	81	3
	108	22648	416720	93	4
	108	25687	415509	102	5
	108	26945	414542	111	6
	108	25344	409626	123	7
	108	23743	418559	129	8
	108	18671	423349	135	9
	108	14020	420493	141	10
	108	13341	424903	156	11
	108	9284	429004	162	12
	108	8052	429627	168	13
	108	12979	431432	174	14
	108	15198	438702	180	15
	108	17500	438217	198	16
	108	15700	434752	210	17
	110	46668	247482	60	0
	110	43250	253437	60	1
	110	38508	246272	75	2
	110	31763	244811	87	3
	110	34063	242212	90	4
	110	33133	243376	102	5
	110	38350	241692	108	6
	110	38969	237415	108	7
	110	39697	243068	120	8
	110	40276	243896	120	9
	110	37984	241991	132	10
	110	42952	243252	141	11
	110	41799	250250	141	12
	110	39678	250722	150	13
	110	47777	258919	141	14
	110	56393	269368	147	15
	110	66013	271204	156	16
	110	72272	272527	159	17
	111	296213	69779	108	0
	111	296786	70965	117	1
	111	291677	64385	132	2
	111	294655	63796	138	3
	111	297693	66009	144	4
	111	294593	71707	153	5
	111	299349	77900	153	6
	111	297450	75997	159	7
	111	303162	86358	162	8
	111	303644	95745	165	9
	111	300106	97221	177	10
	111	307848	97746	177	11
	111	308689	108035	186	12
	111	308999	112500	186	13
	111	311969	122820	183	14
	111	317018	138389	186	15
	111	317552	141369	201	16
	111	318661	147079	207	17
	113	319800	65750	108	0
	113	322208	73350	123	1
	113	316262	65345	132	2
	113	318514	64210	141	3
	113	321240	63023	150	4
	113	322675	68249	156	5
	113	326332	76053	153	6
	113	325897	77964	162	7
	113	329193	85167	159	8
	113	329044	91536	165	9
	113	329442	93661	171	10
	113	338522	98960	171	11
	113	341693	105588	177	12
	113	341874	109576	183	13
	113	344754	122480	183	14
	113	348131	136537	183	15
	113	349188	139790	192	16
	113	350657	144003	192	17
	114	175447	128870	87	0
	114	169636	134585	96	1
	114	167165	128743	111	2
	114	166165	121951	117	3
	114	167250	119252	117	4
	114	167071	119976	123	5
	114	173078	121382	123	6
	114	169356	120778	129	7
	114	173254	130698	129	8
	114	175729	131283	132	9
	114	173162	137199	138	10
	114	178528	137280	144	11
	114	183838	147651	150	12
	114	183372	154694	156	13
	114	187623	163979	153	14
	114	197369	176241	153	15
	114	204921	180360	168	16
	114	209648	185415	174	17
	116	182228	97908	102	0
	116	180416	99009	111	1
	116	175870	94310	126	2
	116	178647	91363	135	3
	116	179016	91118	141	4
	116	178200	96940	147	5
	116	186056	97076	147	6
	116	181900	94787	150	7
	116	190489	99815	150	8
	116	195032	106286	156	9
	116	192784	108150	162	10
	116	198870	111836	162	11
	116	202096	118690	168	12
	116	204847	119947	168	13
	116	210964	130782	168	14
	116	217383	147059	174	15
	116	216813	149756	186	16
	116	218886	152510	186	17
	117	55321	510661	6	0
	117	50861	512148	18	1
	117	45778	505541	30	2
	117	44510	500145	51	3
	117	42166	500639	69	4
	117	44604	497485	93	5
	117	44294	498185	102	6
	117	44062	494485	108	7
	117	42446	503511	114	8
	117	38980	510310	126	9
	117	37972	514789	135	10
	117	37466	522086	153	11
	117	39915	525538	159	12
	117	36840	532900	165	13
	117	40603	539588	174	14
	117	41181	553215	180	15
	117	43862	552250	192	16
	117	41656	557365	195	17
	118	33261	450865	42	0
	118	28852	445340	63	2
	118	28760	440885	72	3
	118	27831	436400	87	4
	118	24428	434216	96	5
	118	26335	434027	102	6
	119	117861	474012	60	0
	119	113256	477031	63	1
	119	111247	466796	78	2
	119	109507	457835	87	3
	119	95096	450562	99	4
	119	103370	447338	111	5
	119	105656	443668	123	6
	119	98346	440357	141	7
	119	103504	451560	141	8
	119	97981	457238	156	9
	119	96072	456918	165	10
	119	99262	460534	180	11
	119	100075	461330	186	12
	119	102286	463321	186	13
	119	103717	470050	189	14
	119	106282	484193	195	15
	119	106599	486298	213	16
	119	106652	488568	213	17
	120	97049	434366	69	0
	120	100388	437696	81	1
	120	93574	427539	93	2
	120	91182	419503	105	3
	120	91575	417693	111	4
	120	102219	408259	123	5
	120	102757	409703	129	6
	120	101273	405501	138	7
	120	102567	411936	138	8
	120	101902	411005	153	9
	120	97777	414360	159	10
	120	102982	414256	174	11
	120	101658	422015	183	12
	120	100142	425584	183	13
	120	100949	429846	183	14
	120	108486	438619	192	15
	120	112321	435785	204	16
	120	109123	436512	216	17
	121	81520	377622	72	0
	121	78950	381596	78	1
	121	72260	370409	93	2
	121	68367	361842	105	3
	121	68385	361091	111	4
	121	75275	358513	117	5
	121	77595	359093	123	6
	121	73842	351739	132	7
	121	80415	353432	138	8
	121	79430	351221	150	9
	121	76634	359149	159	10
	121	76566	361465	180	11
	121	76743	361408	183	12
	121	76541	362729	183	13
	121	78587	368397	183	14
	121	84801	374350	189	15
	121	88623	378015	207	16
	121	90981	381062	216	17
	122	521332	440071	42	0
	122	512819	446209	51	1
	122	499010	442648	63	2
	122	492446	431319	60	3
	122	487165	427134	72	4
	122	483706	425762	81	5
	122	482955	429824	93	6
	122	481194	432073	105	7
	122	486817	433721	105	8
	122	494890	434126	123	9
	122	498390	437481	141	10
	122	510259	431097	156	11
	122	514521	434256	165	12
	122	521302	435931	177	13
	122	521086	438140	177	14
	122	530189	442732	186	15
	122	531595	445330	195	16
	122	535829	454341	210	17
	123	504253	443837	36	0
	123	496885	447291	45	1
	123	484002	443728	57	2
	123	473934	437809	75	3
	123	467903	430669	90	4
	123	467274	428943	90	5
	123	472116	431193	105	6
	123	471526	435675	117	7
	123	476193	438865	117	8
	123	479173	435998	129	9
	123	483985	442730	141	10
	123	504321	445126	150	11
	123	503195	452494	159	12
	123	508133	451030	165	13
	123	511281	456337	159	14
	123	518320	463842	159	15
	123	519408	472251	177	16
	123	523668	472259	180	17

## Sheet: Fig. 5D
Figure 5D		myocardium	splanchnic mesoderm	splanchnic mesoderm_2	neural tube
	time frame	GFP intensity (a.u.)	GFP intensity (a.u.)	GFP intensity (a.u.)	GFP intensity (a.u.)
	1	7750	2658	4419	1115
	2	6803	2778	4894	953
	3	6565	3418	4565	919
	4	6685	2762	4205	680
	5	7305	2222	3488	1077
	6	7007	2572	4424	1546
	7	6594	2115	3969	1138
	8	6174	2470	4228	1036
	9	8244	3207	5149	1081
	10	8315	2362	5267	1139
	11	10502	2336	4094	1277
	12	10931	3355	5161	1472
	13	10525	3316	4545	1266
	14	11095	3118	5550	1570
	15	11866	3388	5604	1368
	16	13534	3426	4788	1033
	17	13012	3326	4827	1167
	18	13083	3125	4831	1020
	19	14704	2861	4946	827
	20	15185	2970	4618	872
	21	15941	3050	4961	830
	22	15928	3256	4383	1080
	23	15886	3423	5635	1274
	24	15752	3041	4978	1148
	25	16086	3295	5154	1148
	26	16125	2848	4590	886
	27	16335	2456	4432	712
	28	15847	2032	4987	655
	29	16696	1814	5271	1166
	30	17288	2046	6080	1084
	31	17385	2652	5066	785
	32	16124	2380	5222	991
	33	14773	1487	5957	720
	34	15077	2237	5546	910
	35	16141	2197	5487	726
	36	15747	1633	5263	867
	37	16699	1914	5180	1075
	38	15906	1911	5176	1567
	39	15873	1637	5919	1329
	40	15045	1536	5316	1433
	41	15313	1589	4971	810
	42	15077	1210	4892	812
	43	18496	1150	5049	832
	44	19712	1411	5948	685
	45	20092	1287	5036	638
	46	19704	1207	5011	715
	47	18848	1000	4505	1012
	48	20547	829	4839	1308
	49	20857	1070	5444	885
	50	18799	930	4452	1077
	51	20354	1081	4754	1045
	52	19456	801	4894	830
	53	20214	695	4566	1019
	54	19953	923	3906	606
	55	20886	832	4017	778
	56	20913	689	4110	773
	57	21068	1231	3805	730

## Sheet: Fig. 5F
Figure 5F	Cardiomyocytes with GFP intensity values above the 50 percentile value			Cardiomyocytes and splanchnic mesoderm cells with GFP intensity values below the 50 percentile value
	Id tracks-time	GFP intensity (a.u.)	ratio GFP intensity t18/t01	Id tracks-time	GFP intensity (a.u.)
	t01-5	1932	2.87267	t01-19	1406
	t05-5	3213		t05-19	2620
	t10-5	3706		t10-19	2402
	t15-5	5024		t15-19	2732
	t18-5	5550		t18-19	3144
	t01-29	3197	6.46106	t01-13	2884
	t05-29	4031		t05-13	4121
	t10-29	7703		t10-13	4021
	t15-29	15428		t15-13	2915
	t18-29	20656		t18-13	3413
	t01-27	6052	1.49802	t01-4	2213
	t05-27	8583		t05-4	4136
	t10-27	8583		t10-4	3949
	t15-27	9650		t15-4	4269
	t18-27	9066		t18-4	4020
	t01-23	6535	1.37812	t01-58	2994
	t05-23	7722		t05-58	3446
	t10-23	7162		t10-58	2859
	t15-23	6435		t15-58	2518
	t18-23	9006		t18-58	2704
				divide
	t01-24	4647	1.76953	t01-36	3299
	t05-24	6452		t05-36	3652
	t10-24	7388		t10-36	3623
	t15-24	8795		t15-36	4855
	t18-24	8223		t18-36	5996
				divide
	t01-30	7180	1.55641	t01-59	5000
	t05-30	11325		t05-59	3978
	t10-30	11026		t10-59	3134
	t15-30	10094		t15-59	3859
	t18-30	11175		t18-59	3164
	t01-28	3532	2.33777	t01-9	1066
	t05-28	4311		t05-9	1902
	t10-28	6087		t10-9	1543
	t15-28	9442		t15-9	1818
	t18-28	8257		t18-9	1985
	t01-31	2948	3.91961	t01-8	1257
	t05-31	6452		t05-8	2551
	t10-31	8609		t10-8	2328
	t15-31	11849		t15-8	2214
	t18-31	11555		t18-8	1677
				divide
	t01-32	3880	2.68402	t01-16	1455
	t05-32	5896		t05-16	2757
	t10-32	6320		t10-16	2678
	t15-32	5921		t15-16	2413
	t18-32	10414		t18-16	2194
	t01-43	2727	2.90429	t01-3	1294
	t05-43	3166		t05-3	1996
	t10-43	3816		t10-3	1899
	t15-43	7222		t15-3	1345
	t18-43	7920		t18-3	1734
				divide
	t01-42	2353	3.73226	t01-15	1976
	t05-42	2840		t05-15	2749
	t10-42	3402		t10-15	3084
	t15-42	7016		t15-15	3206
	t18-42	8782		t18-15	2654
	divide
	t01-41	3521	2.58449	t01-14	2570
	t05-41	4687		t05-14	3066
	t10-41	5620		t10-14	2519
	t15-41	7505		t15-14	2545
	t18-41	9100		t18-14	2889
	t01-49	8080	2.80421	t01-17	2519
	t05-49	10036		t05-17	3247
	t10-49	14193		t10-17	2980
	t15-49	21672		t15-17	1876
	t18-49	22658		t18-17	2170
	t01-51	3667	2.65694	t01-2	2661
	t05-51	6751		t05-2	3892
	t10-51	6604		t10-2	4256
	t15-51	8362		t15-2	3354
	t18-51	9743		t18-2	3600
	t01-52	3855	1.63035	t01-37	3155
	t05-52	6371		t05-37	4248
	t10-52	6739		t10-37	3750
	t15-52	7669		t15-37	2408
	t18-52	6285		t18-37	2039
				divide
	t01-54	3793	1.70103	t01-45	1698
	t05-54	3898		t05-45	1995
	t10-54	5449		t10-45	2449
	t15-54	5900		t15-45	1864
	t18-54	6452		t18-45	2478
	t01-48	3093	2.58228	t01-44	1370
	t05-48	3659		t05-44	2351
	t10-48	3585		t10-44	2054
	t15-48	6655		t15-44	2682
	t18-48	7987		t18-44	3029
	divide
	t01-61	4350	2.67816	t01-55	2487
	t05-61	5695		t05-55	3354
	t10-61	10423		t10-55	3252
	t15-61	12797		t15-55	2320
	t18-61	11650		t18-55	3125
	t01-62	4329	3.26958	t01-56	3013
	t05-62	8137		t05-56	3627
	t10-62	11767		t10-56	3638
	t15-62	15204		t15-56	3581
	t18-62	14154		t18-56	3909
	divide
	t01-63	5233	1.61972	t01-66	2333
	t05-63	8221		t05-66	3177
	t10-63	9689		t10-66	3399
	t15-63	11073		t15-66	3099
	t18-63	8476		t18-66	3366
	t01-35	3965	2.46381	t01-65	1232
	t05-35	6007		t05-65	993
	t10-35	7435		t10-65	1124
	t15-35	9797		t15-65	923
	t18-35	9769		t18-65	1012
	divide
	t01-11	3092	1.64133	t01-73	3282
	t05-11	3984		t05-73	3764
	t10-11	4872		t10-73	3617
	t15-11	3909		t15-73	3276
	t18-11	5075		t18-73	3613
				divide
	t01-34	4578	2.1979	t01-78	2521
	t05-34	6688		t05-78	3671
	t10-34	7599		t10-78	4261
	t15-34	9928		t15-78	4604
	t18-34	10062		t18-78	4975
	divide
	t01-47	2383	4.43349	t01-67	1784
	t05-47	3584		t05-67	2017
	t10-47	5566		t10-67	2365
	t15-47	8740		t15-67	2376
	t18-47	10565		t18-67	4432
	divide			divide
	t01-46	2614	3.18248	t01-99	2332
	t05-46	5078		t05-99	1739
	t10-46	6594		t10-99	3148
	t15-46	6857		t15-99	3700
	t18-46	8319		t18-99	4346
	t01-22	3260	2.42914	t01-100	2207
	t05-22	6000		t05-100	2171
	t10-22	5877		t10-100	2659
	t15-22	7190		t15-100	2609
	t18-22	7919		t18-100	2633
	t01-26	3185	1.64804	t01-108	2033
	t05-26	3572		t05-108	2625
	t10-26	3524		t10-108	2690
	t15-26	4754		t15-108	2887
	t18-26	5249		t18-108	2381
				divide
	t01-25	4691	1.0582	t01-89	3060
	t05-25	5038		t05-89	3533
	t10-25	4036		t10-89	3556
	t15-25	4729		t15-89	3131
	t18-25	4964		t18-89	3328
				divide
	t01-40	3590	1.42953	t01-90	2719
	t05-40	4318		t05-90	3465
	t10-40	4304		t10-90	3010
	t15-40	4685		t15-90	4714
	t18-40	5132		t18-90	4541
	t01-39	3127	2.20563	t01-110	3598
	t05-39	3967		t05-110	4571
	t10-39	4496		t10-110	6844
	t15-39	5451		t15-110	5857
	t18-39	6897		t18-110	4459
	t01-53	2754	2.18809	t01-103	2676
	t05-53	3000		t05-103	3677
	t10-53	3899		t10-103	2675
	t15-53	6366		t15-103	2219
	t18-53	6026		t18-103	2066
	t01-43	2525	3.33267	t01-86	1512
	t05-57	3031		t05-86	1825
	t10-57	3631		t10-86	1703
	t15-57	7145		t15-86	2349
	t18-57	8415		t18-86	1698
	divide
	t01-68	1767	3.09734	t01-84	3183
	t05-68	2568		t05-84	2716
	t10-68	3145		t10-84	2841
	t15-68	3992		t15-84	3255
	t18-68	5473		t18-84	2882
	t01-69	1918	2.84359	t01-87	1774
	t05-69	2906		t05-87	2237
	t10-69	3132		t10-87	1594
	t15-69	3771		t15-87	1553
	t18-69	5454		t18-87	1799
	t01-71	6048	1.92493	t01-101	2339
	t05-71	8435		t05-101	3362
	t10-71	8775		t10-101	3847
	t15-71	9493		t15-101	3785
	t18-71	11642		t18-101	3849
	divide
	t01-72	4274	1.60318	t01-77	2008
	t05-72	4959		t05-77	2691
	t10-72	5255		t10-77	2656
	t15-72	6539		t15-77	3921
	t18-72	6852		t18-77	4276
	t01-74	4395	1.45233	t01-106	1398
	t05-74	3875		t05-106	963
	t10-74	4131		t10-106	690
	t15-74	6027		t15-106	522
	t18-74	6383		t18-106	401
				divide
	t01-79	2709	3.36176	t01-83	2390
	t05-79	4351		t05-83	3455
	t10-79	6338		t10-83	3845
	t15-79	7546		t15-83	4056
	t18-79	9107		t18-83	3314
	divide
	t01-76	2500	2.334	t01-81	1828
	t05-76	2668		t05-81	1895
	t10-76	3790		t10-81	1195
	t15-76	5262		t15-81	789
	t18-76	5835		t18-81	917
	t01-116	4590	1.27538	t01-80	1908
	t05-116	7333		t05-80	1829
	t10-116	6184		t10-80	1344
	t15-116	6484		t15-80	864
	t18-116	5854		t18-80	880
	t01-91	2729	2.04141	t01-98	1625
	t05-91	2861		t05-98	2109
	t10-91	3748		t10-98	2174
	t15-91	5356		t15-98	1943
	t18-91	5571		t18-98	2978
	t01-85	3013	1.73482	t01-107	1745
	t05-85	4123		t05-107	2401
	t10-85	5023		t10-107	1883
	t15-85	6037		t15-107	2290
	t18-85	5227		t18-107	1942
	t01-88	2188	3.34826	t01-21	1508
	t05-88	2343		t05-21	1956
	t10-88	3578		t10-21	1407
	t15-88	6232		t15-21	1501
	t18-88	7326		t18-21	1293
	t01-75	3063	2.4907	t01-92	1523
	t05-75	3061		t05-92	2851
	t10-75	3523		t10-92	2458
	t15-75	4787		t15-92	2330
	t18-75	7629		t18-92	2645
				divide
	t01-70	4083	1.71149	t01-93	1882
	t05-70	5607		t05-93	1975
	t10-70	6149		t10-93	2171
	t15-70	6388		t15-93	2250
	t18-70	6988		t18-93	1393
	divide			divide
	t01-114	4774	1.21282	t01-104	1110
	t05-114	5683		t05-104	1593
	t10-114	4898		t10-104	1252
	t15-114	5351		t15-104	1447
	t18-114	5790		t18-104	1599
	t01-102	5385	1.10009	t01-117	739
	t05-102	6649		t05-117	1019
	t10-102	5000		t10-117	1021
	t15-102	5726		t15-117	1034
	t18-102	5924		t18-117	1577
	t01-38	3969	2.18267	t01-119	991
	t05-38	6160		t05-119	1639
	t10-38	6940		t10-119	1482
	t15-38	9710		t15-119	1382
	t18-38	8663		t18-119	1686
	t01-111	3980	2.16106	t01-122	909
	t05-111	6097		t05-122	1803
	t10-111	6265		t10-122	1644
	t15-111	7409		t15-122	1820
	t18-111	8601		t18-122	1514
	t01-113	3599	2.06557
	t05-113	5558
	t10-113	6222
	t15-113	6825
	t18-113	7434
	t01-96	2290	3.65371
	t05-96	3344
	t10-96	6543
	t15-96	8538
	t18-96	8367
	t01-97	4434	1.51173
	t05-97	6698
	t10-97	6124
	t15-97	6684
	t18-97	6703
	t01-94	3333	2.06241
	t05-94	5769
	t10-94	5802
	t15-94	5809
	t18-94	6874
	t01-105	3190	3.71881
	t05-105	4689
	t10-105	6704
	t15-105	12388
	t18-105	11863

## Sheet: Fig. 5G
Figure 5G	ratio GFP intensity t18/t01
	2.17503
	2.08985
	3.33763
	3.68363
	2.49949
	2.60793
	1.60046
	1.18536
	1.65574
	2.23613
	1.18343
	2.87267
	6.46106
	1.49802
	1.37812
	1.76953
	1.55641
	2.33777
	3.91961
	2.68402
	2.90429
	3.73226
	2.58449
	1.81654
	2.80421
	2.65694
	1.63035
	1.70103
	2.58228
	2.67816
	3.26958
	2.46381
	1.61972
	1.64133
	2.1979
	4.43349
	3.18248
	2.42914
	1.64804
	1.42953
	2.20563
	2.18809
	3.33267
	3.09734
	2.84359
	1.92493
	1.60318
	1.45233
	3.36176
	2.334
	1.27538
	2.04141
	1.73482
	3.34826
	2
	1.21282
	1.10009
	2.18267
	2.16106
	2.06557
	3.65371
	1.51173
	2.06241
	3.71881
	4.03183
	4.86192
	5.90421
	3.33396
	5.19274
	2.77728
	4.95752
	1.13165
	0.815585
	4.08227
	3.44428
	8.82952
	3.07099
	3.4884
	2.39288
	2.3054
	2.0692
	4.89381
	2.66544
	1.5685
	2.23383
	2.92803
	2.24322
	2.21405
	7.95196
	3.32536
	1.24175
	5.7094
	7.63114
	2.04591

## Sheet: Fig. 5I
Figure 5I
		Daugther cells with similar high GFP level	Daughter Cells with similar low GFP level	Daughter cells with distinct GFP level	undefined division
	number of cases	19	20	1	3

## Sheet: Figure 5-figure supplement 1C,D
Figure 5-figure supplement 1C,D	t [sec]		x [µm]	y [µm]	z [µm]		x [µm]	y [µm]	z [µm]
	0	mother cell	504337	196159	42
	336		503117	198585	54
	672		497937	195934	66
	1008		491884	197989	72
	1344		491718	199222	75
	1680		489646	201318	75
	2016		493211	203756	78
	2352		490534	204083	81
	2688		497145	210660	81
	3024	daughter 1	499158	210961	84	daughter 2	492864	204267	87
	3360		508960	218962	96		495363	206135	96
	3696		516938	222520	105		504550	209157	102
	4032		516297	226221	105		502828	212080	108
	4368		517778	226452	120		506999	214119	123
	4704		521031	234892	123		509521	225020	123
	5040		521051	242453	123		509384	231873	123
	5376		519803	251436	132		513008	238863	138
	5712		519879	250255	138		508943	239841	138
