# Supplementary material for: Live imaging of heart tube development in mouse reveals alternating phases of cardiac differentiation and morphogenesis
Source: eLife. 2017 Dec 5;6:e30668. doi: 10.7554/eLife.30668 (PMC5731822; doi:10.7554/eLife.30668)
Supplement: Figure 6—source data 1. [file elife-30668-fig6-data1.xlsx]

## Sheet: Fig. 6A,B
tracks from embryo shown in Figure 6A						tracks from embryo shown in Figure 6B
	track ID	x [µm]	y [µm]	z	t		track ID	x [µm]	y [µm]	z	t
	1	686526	329157	28	0		1	307545	429293	54	1
	1	677881	333125	29	1		1	307592	434838	54	2
	1	667876	334849	30	2		1	305145	420456	54	3
	1	661881	341985	32	3		1	299825	429013	54	4
	1	667061	327479	32	4		1	296309	394093	48	5
	1	662526	326873	33	5		1	291279	401579	48	6
	1	691199	328998	33	6		1	285490	391188	36	7
	1	695261	326602	35	7		1	284076	399059	30	8
	1	689845	329139	35	8		1	280421	375970	24	9
	1	686129	329681	35	9		1	278124	383989	12	10
	1	684949	322413	36	10		1	273497	361389	12	11
	1	677653	324267	37	11		1	268754	374561	6	12
	1	679355	332035	37	12		1	264300	457607	6	13
	1	677358	327920	38	13		1	260507	469278	0	14
	1	670165	326262	39	14		1	254594	366698	0	15
	1	672194	326349	39	15		1	294031	430812	48	16
	1	670052	328748	39	16		1	291492	433418	48	17
	1	659548	324707	40	17		1	292227	414157	48	18
	1	656158	330218	40	18		1	288671	426347	42	19
	1	653141	330232	40	19		1	280757	436531	30	20
	1	645273	324935	41	20		1	279417	436832	30	21
	1	643845	324346	41	21		1	277462	446825	18	22
	1	641761	327490	41	22		1	272520	463592	18	23
	1	622390	318206	42	23		1	272344	471761	6	24
	1	620041	320765	42	24		1	269518	462460	6	25
	1	611883	320931	42	25		1	265740	470783	0	26
	1	604836	322973	42	26		1	265942	449647	84	27
	1	598824	323903	42	27		1	260289	455163	84	28
	1	597974	320276	42	28		1	266394	457997	84	29
	1	590796	318378	43	29		1	264616	466252	96	30
	1	589597	317853	43	30		1	269085	470809	96	31
	1	582608	318229	43	31		1	269687	482861	78	32
	1	577074	317974	43	32		1	275489	481812	96	33
	1	565012	320667	43	33		1	287437	480945	114	34
	1	562346	318099	42	34		1	288546	484511	114	35
	1	561628	321012	42	35		1	291768	486713	126	36
	1	553097	320628	42	36		1	300480	474831	108	37
	1	551949	323661	42	37		1	307613	468995	84	38
	1	551484	324922	42	38		1	321723	461780	114	39
	1	544741	326403	42	39		1	321923	464769	78	40
	1	536879	328785	42	40		1	338867	454104	114	41
	1	542841	328469	42	41		1	351471	450831	114	42
	1	538118	331469	42	42		1	358311	441965	144	43
	1	537970	330979	42	43		2	311746	420819	60	1
	1	532921	332983	42	44		2	305419	422992	60	2
	1	537781	331997	42	45		2	304999	411688	60	3
	1	538509	334923	42	46		2	297008	418353	60	4
	1	537512	335973	42	47		2	295605	382493	54	5
	1	536870	336029	43	48		2	289399	388893	54	6
	1	536547	330871	43	49		2	288021	381264	42	7
	1	532860	334505	43	50		2	284324	391362	36	8
	7	543114	136573	28	0		2	286902	368774	18	9
	7	535052	140450	29	1		2	285126	376499	12	10
	7	527640	140287	29	2		2	277121	354847	12	11
	7	525188	140671	29	3		2	272869	365199	12	12
	7	526819	137178	31	4		2	268887	451412	6	13
	7	521420	134377	31	5		2	265485	459397	0	14
	7	558115	141636	33	6		2	256763	355555	0	15
	7	560905	140177	33	7		2	297925	422743	48	16
	7	558794	142789	33	8		2	299167	424418	48	17
	7	565373	147080	34	9		2	294563	405586	48	18
	7	562163	147396	34	10		2	290310	414029	42	19
	7	560757	151172	36	11		2	286018	423608	30	20
	7	557828	150405	36	12		2	276990	422532	30	21
	7	562221	150390	37	13		2	277279	436846	24	22
	7	563064	150620	37	14		2	273733	448634	18	23
	7	565815	143917	38	15		2	274995	461466	12	24
	7	564683	139897	38	16		2	273448	453283	6	25
	7	565453	133865	38	17		2	269849	460263	6	26
	7	568943	132898	38	18		2	268855	439231	84	27
	7	563805	124606	38	19		2	269562	448446	84	28
	7	563705	124265	38	20		2	268331	450896	84	29
	7	569714	119017	40	21		2	272251	453748	90	30
	7	569241	119732	41	22		2	275711	464945	90	31
	7	564659	113764	41	23		2	273616	472594	78	32
	7	571335	114469	42	24		2	281666	472091	96	33
	7	566471	110276	42	25		2	289299	471051	114	34
	7	563303	104487	42	26		2	294387	468271	114	35
	7	574511	113796	42	27		2	297303	473921	126	36
	7	574131	108285	42	28		2	301267	464375	108	37
	7	573033	100349	44	29		2	307851	460869	90	38
	7	574738	106530	44	30		2	322614	451352	114	39
	7	570462	98419	44	31		2	327037	453071	78	40
	7	574589	99822	46	32		2	339996	442172	114	41
	7	574077	90507	46	33		2	343669	434078	102	42
	7	577670	92143	46	34		2	356418	427799	138	43
	7	577976	86624	47	35		3	343052	403669	84	1
	7	578257	87965	47	36		3	334807	410233	78	2
	7	580295	90158	49	37		3	333143	396059	78	3
	7	576535	83276	49	38		3	328653	399373	78	4
	7	572003	78404	49	39		3	325349	366073	78	5
	7	570982	83349	51	40		3	320297	375993	72	6
	7	565919	77115	48	41		3	314709	365767	72	7
	7	572625	78527	50	42		3	311136	379212	60	8
	8	573331	123704	27	0		3	309675	355551	54	9
	8	565751	126239	27	1		3	309816	360392	54	10
	8	557165	124513	27	2		3	307306	334906	54	11
	8	556985	128358	28	3		3	298943	349361	36	12
	8	554719	125127	29	4		3	294816	435947	36	13
	8	551743	124939	30	5		3	292912	441695	36	14
	8	584240	133656	30	6		3	290177	337658	36	15
	8	587666	130811	31	7		3	328449	402624	90	16
	8	588099	133059	31	8		3	328628	409074	90	17
	8	589490	132931	32	9		3	326196	393680	78	18
	8	589065	134751	32	10		3	325363	404761	66	19
	8	585279	136482	34	11		3	316098	412705	66	20
	8	584901	134263	34	12		3	313219	412764	66	21
	8	588166	133112	34	13		3	310567	424086	54	22
	8	589208	132721	35	14		3	308803	439266	54	23
	8	590928	130074	35	15		3	312884	451459	54	24
	8	592238	126907	36	16		3	306783	440745	48	25
	8	595960	129897	36	17		3	311338	449655	48	26
	8	599067	129743	36	18		3	308322	426718	132	27
	8	602459	126004	37	19		3	302452	433376	132	28
	8	604790	116222	37	20		3	305333	439109	132	29
	8	604213	116681	38	21		3	310924	449114	132	30
	8	605853	125938	39	22		3	314165	455225	132	31
	8	608041	123892	39	23		3	321761	456429	138	32
	8	610440	110566	40	24		3	325405	462775	138	33
	8	610008	107847	40	25		3	336621	455640	168	34
	8	612501	107217	42	26		3	341942	461730	168	35
	8	615816	104029	41	27		3	343097	465644	168	36
	8	617922	98438	41	28		3	354591	450579	150	37
	8	616464	98325	43	29		3	363714	444201	132	38
	8	609615	100787	42	30		3	373409	436338	156	39
	8	607823	106520	42	31		3	378274	436108	120	40
	8	612920	85505	42	32		3	392699	431417	144	41
	8	616177	82740	42	33		3	403571	420273	144	42
	8	614944	88106	42	34		3	409934	408892	180	43
	8	624110	83816	43	35		4	317472	449848	42	1
	8	618382	82103	43	36		4	313021	452029	42	2
	8	614153	88796	44	37		4	314194	449078	42	3
	8	620587	76226	44	38		4	308421	453011	42	4
	8	617721	74255	45	39		4	304609	420495	42	5
	8	618029	73073	45	40		4	297374	419542	36	6
	8	623149	73368	45	41		4	290591	412382	30	7
	8	618715	78716	48	42		4	286992	419183	24	8
	8	622074	72525	48	43		4	285984	397794	18	9
	8	615041	74536	49	44		4	282.78	407025	6	10
	8	615454	70479	50	45		4	278573	384512	6	11
	8	618481	60584	48	46		4	273363	394792	6	12
	8	610969	59155	50	47		4	269013	482015	0	13
	8	604573	58121	50	48		4	263539	492431	0	14
	8	603786	53304	50	49		4	297126	454135	42	16
	8	597894	52341	51	50		4	296129	454893	48	17
	9	417761	224247	20	0		4	291803	437282	42	18
	9	407675	226283	20	1		4	289521	443987	36	19
	9	403536	224860	20	2		4	281463	449706	24	20
	9	400862	232584	22	3		4	275727	457054	24	21
	9	400904	236236	24	4		4	273549	469033	18	22
	9	396528	230400	26	5		4	270223	484766	12	23
	9	428783	239828	26	6		4	269169	495936	12	24
	9	430244	240522	27	7		4	264838	488551	0	25
	9	431532	246039	27	8		4	265812	493351	0	26
	9	429148	237775	28	9		4	263217	473364	84	27
	9	426317	235184	28	10		4	256386	479385	84	28
	9	426465	237698	29	11		4	251794	482593	84	29
	9	426189	238747	29	12		4	260853	488058	96	30
	9	429487	229443	30	13		4	262548	492814	96	31
	9	430263	227901	30	14		4	262616	504437	84	32
	9	431117	226116	30	15		4	253910	500423	78	33
	9	429173	217283	31	16		4	278021	504544	120	34
	9	430974	216760	31	17		4	282020	503273	120	35
	9	430763	205687	31	18		4	283845	509964	138	36
	9	430859	203975	31	19		4	294867	498752	120	37
	9	429973	195733	32	20		4	303365	495289	102	38
	9	432084	200517	32	21		4	313033	488946	132	39
	9	431402	203811	32	22		4	319840	488999	90	40
	9	429617	197018	32	23		4	333349	482764	132	41
	9	432285	187275	32	24		4	345408	478269	132	42
	9	429656	184101	33	25		4	352444	469563	162	43
	9	433453	179718	33	26		5	296354	415236	90	1
	9	435662	177977	33	27		5	290960	419782	90	2
	9	437700	170368	33	28		5	286784	406932	90	3
	9	432754	164878	33	29		5	282171	410261	90	4
	9	431378	163776	33	30		5	275904	377636	90	5
	9	427556	157073	33	31		5	272720	387185	78	6
	9	427404	152266	33	32		5	267093	376655	78	7
	9	428175	145312	33	33		5	265020	388975	66	8
	9	427225	142198	34	34		5	261857	364758	60	9
	9	427954	138613	34	35		5	259737	373040	60	10
	9	425314	133367	35	36		5	253315	351706	54	11
	9	425233	129576	35	37		5	252165	361714	54	12
	9	421949	122072	36	38		5	246098	444724	42	13
	9	418478	119992	36	39		5	240588	451073	42	14
	9	415169	113523	36	40		5	242641	351784	30	15
	9	413610	118284	36	41		5	275699	419363	90	16
	9	405887	111901	37	42		5	276315	422192	90	17
	9	405614	104409	38	43		5	271399	401593	90	18
	9	407960	107776	38	44		5	269946	416089	72	19
	9	399800	92277	38	45		5	260479	425010	72	20
	9	400418	95335	39	46		5	255738	425178	72	21
	9	392753	83598	39	47		5	255397	434278	60	22
	9	389495	80080	40	48		5	252161	448773	60	23
	9	391570	71520	40	49		5	253088	459755	54	24
	9	373497	75420	41	50		5	250101	452166	48	25
	16	209124	381999	18	0		5	251300	459403	48	26
	16	195676	381199	19	1		5	246533	440200	120	27
	16	182956	377978	20	2		5	240273	446687	120	28
	16	179212	378497	21	3		5	240988	455045	120	29
	16	174020	373278	22	4		5	250765	461072	132	30
	16	170965	370744	22	5		5	253168	465821	132	31
	16	202480	372457	22	6		5	259477	474639	126	32
	16	206510	373494	22	7		5	267723	477123	144	33
	16	207787	379507	22	8		5	270277	478119	150	34
	16	213497	379089	24	9		5	272075	482524	150	35
	16	215093	383628	24	10		5	282155	484977	174	36
	16	215108	390455	24	11		5	288882	470800	156	37
	16	217946	394258	24	12		5	292665	468669	138	38
	16	224097	398153	24	13		5	306843	466529	156	39
	16	231670	398594	24	14		5	312428	466400	132	40
	16	233396	403611	24	15		5	328374	458475	168	41
	16	233739	403108	24	16		5	342309	450073	168	42
	16	239791	405055	24	17		5	347691	447131	192	43
	16	243138	403142	24	18		6	555263	442650	90	1
	16	248730	402618	24	19		6	549340	450865	90	2
	16	252789	399326	25	20		6	546914	441266	90	3
	16	256003	399513	25	21		6	543375	448260	90	4
	16	258904	401593	25	22		6	542627	413405	90	5
	16	266254	401019	25	23		6	540503	421313	90	6
	16	268005	394207	25	24		6	535137	415069	84	7
	16	271014	391905	25	25		6	532537	428127	72	8
	16	270860	389432	25	26		6	531589	400294	66	9
	16	279720	384723	27	27		6	528387	411422	60	10
	16	285251	382746	27	28		6	523410	392380	60	11
	16	284561	377961	27	29		6	521535	403172	54	12
	16	283837	374981	28	30		6	513396	489130	54	13
	16	285588	371603	28	31		6	508578	499031	48	14
	16	285186	367011	28	32		6	502975	398056	36	15
	16	285815	366630	28	33		6	540513	463738	90	16
	16	292780	364028	28	34		6	537114	468562	90	17
	16	296265	361447	28	35		6	533223	450049	84	18
	16	300813	362735	28	36		6	527168	461326	78	19
	16	300537	359360	28	37		6	523346	470050	72	20
	16	300041	357451	28	38		6	516351	474982	66	21
	16	301881	355956	28	39		6	513101	482939	60	22
	16	301345	353117	28	40		6	509744	501958	60	23
	16	307093	351915	28	41		6	507776	507497	48	24
	16	313749	353850	29	42		6	501786	499538	48	25
	16	319146	352955	29	43		6	504016	506221	48	26
	16	321523	352734	29	44		6	497343	486083	126	27
	16	321535	347649	30	45		6	492122	490368	132	28
	16	329315	350390	31	46		6	487550	500350	132	29
	16	335449	349673	31	47		6	494876	499198	138	30
	16	338792	348905	32	48		6	495988	506003	138	31
	16	339016	351499	32	49		6	492038	513077	120	32
	17	218051	331952	19	0		6	492032	511742	132	33
	17	203637	330863	19	1		6	503301	508444	150	34
	17	195164	327877	21	2		6	499455	510345	156	35
	17	188800	330747	23	3		6	506142	511261	174	36
	17	185519	323043	23	4		6	511644	493079	156	37
	17	184848	324762	25	5		6	517571	485642	138	38
	17	218318	327926	25	6		6	516288	479621	156	39
	17	221613	324308	25	7		6	510492	475022	120	40
	17	222288	329315	25	8		6	522.53	463072	150	41
	17	225911	335593	25	9		6	535501	447787	150	42
	17	225717	341515	25	10		6	532829	439593	168	43
	17	227285	344818	26	11		7	553001	429949	84	1
	17	229850	345008	26	12		7	548876	435172	84	2
	17	234897	343619	26	13		7	540364	427531	84	3
	17	237114	345051	26	14		7	536.76	433724	84	4
	17	240435	346894	26	15		7	538293	399.64	84	5
	17	240392	349174	26	16		7	529183	409288	84	6
	17	242188	349559	26	17		7	528339	401297	72	7
	17	247106	352674	26	18		7	521923	415.89	72	8
	17	250686	352497	26	19		7	522805	388853	60	9
	17	251083	351069	26	20		7	517568	399224	54	10
	17	253209	352630	26	21		7	510237	379585	54	11
	17	259249	352182	26	22		7	505779	391163	42	12
	17	259229	352436	26	23		7	502859	475807	42	13
	17	259722	350013	26	24		7	497856	486535	36	14
	17	261011	347344	26	25		7	497823	382.46	30	15
	17	262883	345182	26	26		7	531037	452062	84	16
	17	270758	342659	27	27		7	528.68	459267	84	17
	17	275228	338886	27	28		7	525056	439735	84	18
	17	277591	330563	27	29		7	521915	450813	72	19
	17	271490	332423	27	30		7	511745	463.47	66	20
	17	272983	326707	27	31		7	514177	463576	66	21
	17	269617	324795	27	32		7	504555	475.5	54	22
	17	270837	323133	27	33		7	501812	490399	48	23
	17	274290	321899	27	34		7	501706	500381	42	24
	17	273190	321496	27	35		7	493396	491477	36	25
	17	275278	321940	27	36		7	496.52	498.11	36	26
	17	275333	321083	27	37		7	488828	479437	114	27
	17	274600	319358	27	38		7	487697	480792	114	28
	17	277514	311139	28	39		7	484145	487752	114	29
	17	279491	307768	29	40		7	483803	494436	120	30
	17	284899	309717	29	41		7	481908	501657	120	31
	17	276319	311388	29	42		7	483.83	508312	108	32
	17	281258	308161	29	43		7	484199	503497	120	33
	17	281419	306951	29	44		7	494832	506679	138	34
	17	276150	308988	29	45		7	489691	507.3	138	35
	17	283703	316053	28	46		7	494582	510788	150	36
	17	284817	310462	30	47		7	499473	492955	132	37
	17	286066	314012	30	48		7	507951	486398	114	38
	17	287197	312594	32	49		7	513097	477079	138	39
	17	285763	319814	32	50		7	515148	477029	96	40
	18	773221	371563	34	4		7	525536	467696	132	41
	18	773125	370548	34	5		7	528766	458591	120	42
	18	802364	368968	34	6		7	534864	448522	156	43
	18	798466	361440	36	7		8	540231	420572	114	1
	18	795377	365320	36	8		8	536381	428283	114	2
	18	795937	366305	36	9		8	535528	413565	114	3
	18	798499	369516	36	10		8	529903	420369	114	4
	18	797480	376464	36	11		8	530695	388.78	114	5
	18	798991	361286	38	12		8	524902	396963	114	6
	18	805076	362417	39	13		8	525442	390224	102	7
	18	804510	364138	39	14		8	514401	402473	96	8
	18	806022	366796	39	15		8	508704	375773	90	9
	18	799338	360220	41	16		8	515228	385862	78	10
	18	799421	358748	41	17		8	501529	364139	78	11
	18	797496	360834	42	18		8	503533	373.58	72	12
	18	800284	366812	42	19		8	498519	460801	72	13
	18	794784	364522	43	20		8	494761	470486	66	14
	18	793235	370086	43	21		8	488518	368153	60	15
	18	784176	373784	44	22		8	524683	434232	114	16
	18	783159	372605	44	23		8	523968	438315	114	17
	18	781098	371621	45	24		8	518381	419594	108	18
	18	785350	376791	45	25		8	516153	429257	102	19
	18	784854	369455	46	26		8	510886	440188	90	20
	18	789959	369620	46	27		8	503654	441898	90	21
	18	783771	362878	47	28		8	498224	453716	78	22
	18	787366	369895	47	29		8	494291	465911	78	23
	18	783852	369008	48	30		8	490585	476383	72	24
	18	780579	368917	48	31		8	486923	468318	66	25
	18	774545	372599	49	32		8	486.93	475102	66	26
	18	767677	366529	49	33		8	484464	455624	144	27
	18	763177	368559	49	34		8	473337	458551	150	28
	18	761479	380385	49	35		8	474147	465531	150	29
	18	759263	384225	49	36		8	475492	468587	150	30
	18	761919	388429	50	37		8	475183	474276	150	31
	18	756941	390913	50	38		8	478248	480476	144	32
	18	738604	388778	52	39		8	477224	480049	156	33
	18	735899	395795	52	40		8	489334	475914	174	34
	18	731832	394409	52	41		8	479299	479485	174	35
	18	734726	388536	54	42		8	485595	469779	210	36
	18	733294	387324	54	43		8	492309	460114	168	37
	18	723093	386248	54	44		8	499149	454559	144	38
	18	716017	384862	54	45		8	495978	445135	168	39
	18	712152	389260	54	46		8	504936	440477	138	40
	18	702824	383971	54	47		8	519584	430.56	168	41
	18	694134	394851	54	48		8	518901	416095	156	42
	18	686500	395065	54	49		8	523482	407148	192	43
	18	677492	400133	54	50		9	549486	387967	96	1
	19	118300	513421	14	0		9	544547	390102	96	2
	19	97629	512571	16	1		9	541599	383876	96	3
	19	83623	509895	16	2		9	540653	387204	96	4
	19	72245	510959	18	3		9	535619	355.08	96	5
	19	66997	505400	20	4		9	532054	366119	96	6
	19	71599	499036	20	5		9	525926	359974	90	7
	19	103441	500022	20	6		9	523.89	371148	78	8
	19	101556	502928	21	7		9	520104	346.91	72	9
	19	102635	504636	21	8		9	514719	357537	66	10
	19	109192	506125	21	9		9	510198	337339	60	11
	19	108253	509186	22	10		9	510431	350351	60	12
	19	108173	513857	22	11		9	500374	430733	54	13
	19	110669	515544	23	12		9	500309	443428	54	14
	19	115678	517672	24	13		9	495141	340126	48	15
	19	117494	522650	25	14		9	532121	411095	96	16
	19	119456	525995	25	15		9	530517	414131	96	17
	19	121661	528363	25	16		9	525092	394591	90	18
	19	118675	527929	26	17		9	521413	405245	84	19
	19	121912	533999	26	18		9	515285	415162	78	20
	19	127946	533676	27	19		9	508197	417998	72	21
	19	132995	535362	27	20		9	502913	428879	66	22
	19	131164	538136	28	21		9	499214	443312	66	23
	19	135502	539629	28	22		9	498457	452431	54	24
	19	142706	540263	28	23		9	494.08	444488	54	25
	19	147029	542788	28	24		9	494761	452339	54	26
	19	147270	539638	29	25		9	486067	431566	126	27
	19	153624	541146	29	26		9	480844	433.99	126	28
	19	159666	541840	29	27		9	477199	440327	126	29
	19	154675	537639	31	28		9	486393	440719	126	30
	19	156224	538021	31	29		9	483385	444977	132	31
	19	162809	537749	31	30		9	485728	455584	120	32
	19	165680	533821	31	31		9	492015	452.86	132	33
	19	169400	527086	32	32		9	500818	445259	138	34
	19	178667	528527	32	33		9	498676	450206	144	35
	19	189690	527998	32	34		9	504021	448463	150	36
	19	201458	532260	32	35		9	505708	430164	144	37
	19	201499	529975	33	36		9	511848	426178	120	38
	19	206015	528188	33	37		9	518387	416942	138	39
	19	210566	523119	34	38		9	519495	415757	108	40
	19	214979	519678	34	39		9	532132	404235	132	41
	19	226485	527605	34	40		9	533695	387935	126	42
	19	226696	521963	35	41		9	541392	380705	156	43
	19	241505	523509	35	42		10	538211	361332	84	1
	19	250643	528877	35	43		10	533197	367305	78	2
	19	256859	528098	35	44		10	527834	354299	78	3
	19	265842	529802	35	45		10	526955	361256	78	4
	19	277571	527491	36	46		10	520.8	328011	78	5
	19	291442	534653	36	47		10	519241	335573	78	6
	19	292683	533470	37	48		10	512824	331226	72	7
	19	294092	540315	38	49		10	508835	341035	66	8
	19	295700	538865	38	50		10	505403	314.22	54	9
	20	364802	211579	34	0		10	503037	326341	54	10
	20	356309	211687	34	1		10	496987	304471	48	11
	20	350338	206549	36	2		10	495045	313942	48	12
	20	351292	209497	36	3		10	488641	400483	42	13
	20	349873	198257	38	4		10	483851	409232	36	14
	20	347017	203253	38	5		10	481284	307466	36	15
	20	380297	203561	39	6		10	517018	376777	84	16
	20	385006	208479	39	7		10	516168	381083	84	17
	20	386834	211556	39	8		10	513519	362603	84	18
	20	389059	223650	39	9		10	508432	373888	72	19
	20	386544	229352	39	10		10	503817	384.59	60	20
	20	381448	234004	39	11		10	499.44	384839	60	21
	20	384230	225384	41	12		10	495652	395305	48	22
	20	385574	234837	41	13		10	491658	407073	42	23
	20	385565	238707	41	14		10	490012	418076	42	24
	20	385314	246915	41	15		10	491534	408621	30	25
	20	382709	239361	43	16		10	489775	417701	30	26
	20	385097	239980	43	17		10	489005	393248	108	27
	20	388232	242912	43	18		10	485075	398073	108	28
	20	390692	247527	43	19		10	486143	399411	108	29
	20	391629	253246	43	20		10	487.61	404599	108	30
	20	386402	250759	45	21		10	492174	408593	102	31
	20	392772	254201	45	22		10	494175	417319	102	32
	20	396953	252603	45	23		10	499463	412182	102	33
	20	396570	253531	45	24		10	509265	410909	114	34
	20	393697	252766	46	25		10	511431	413809	114	35
	20	401897	254098	46	26		10	508917	415192	126	36
	20	407598	255032	46	27		10	522458	398974	96	37
	20	406640	249094	47	28		10	521326	392243	78	38
	20	407751	251536	47	29		10	536518	375592	114	39
	20	406529	249272	47	30		10	534343	376623	78	40
	20	406790	250995	47	31		10	551636	367.05	108	41
	20	401619	247608	49	32		10	553.38	350951	108	42
	20	403677	245320	49	33		10	562562	339514	108	43
	20	410951	250923	49	34		11	558626	409653	102	1
	20	410635	246818	50	35		11	552819	413.93	102	2
	20	412447	249031	50	36		11	551265	402498	102	3
	20	413834	247572	51	37		11	550498	407591	102	4
	20	413490	248507	51	38		11	545959	376.3	96	5
	20	408670	250419	51	39		11	539732	385887	96	6
	20	413031	257563	51	40		11	533688	382291	90	7
	20	417753	257346	51	41		11	533963	392919	78	8
	20	417872	261146	51	42		11	527594	365276	72	9
	20	438985	262410	50	43		11	524747	376516	66	10
	20	436684	262355	50	44		11	521082	357.85	60	11
	20	437637	261426	50	45		11	519261	367.87	60	12
	20	442126	259157	51	46		11	512092	453455	60	13
	20	442495	253559	52	47		11	508784	461729	48	14
	20	442586	255427	53	48		11	503356	361442	48	15
	20	439028	253382	53	49		11	540022	430643	102	16
	20	436367	245349	55	50		11	543214	433847	108	17
	21	334422	191424	34	0		11	532332	414992	90	18
	21	327616	188938	34	1		11	531.04	422292	90	19
	21	320162	185765	34	2		11	522142	434644	78	20
	21	321907	187701	36	3		11	519.49	435554	78	21
	21	322507	174891	36	4		11	510094	445006	66	22
	21	319738	176433	36	5		11	508.2	461805	66	23
	21	352231	181263	36	6		11	506943	473614	54	24
	21	356571	183414	37	7		11	501806	462917	54	25
	21	356334	190258	37	8		11	504.75	472832	48	26
	21	358298	196997	37	9		11	494484	447.72	138	27
	21	356689	198313	38	10		11	487957	452778	138	28
	21	351951	199854	39	11		11	485705	457798	138	29
	21	354094	201465	39	12		11	490231	464805	138	30
	21	356368	202938	40	13		11	491567	465452	138	31
	21	353534	213586	40	14		11	491316	475174	132	32
	21	353577	215527	41	15		11	495833	471274	150	33
	21	349665	221351	41	16		11	501258	468011	162	34
	21	350341	224386	41	17		11	502434	473077	162	35
	21	351513	218105	41	18		11	505409	470598	162	36
	21	352403	222855	41	19		11	510207	450229	150	37
	21	355723	219586	43	20		11	513715	443351	126	38
	21	352951	228335	43	21		11	520475	437047	150	39
	21	354644	229869	43	22		11	522609	431948	126	40
	21	355685	229140	43	23		11	533.77	420009	138	41
	21	358114	231038	43	24		11	536.98	409193	138	42
	21	358499	228199	45	25		11	537691	401795	174	43
	21	359723	229409	45	26		12	587941	440.01	114	1
	21	363503	229790	45	27		12	583857	445606	114	2
	21	368492	232412	45	28		12	580.21	433657	114	3
	21	369809	231933	45	29		12	577057	440523	114	4
	21	365513	232152	45	30		12	577242	407914	108	5
	21	369868	236541	45	31		12	567.2	419068	108	6
	21	370860	244304	45	32		12	564277	410.67	102	7
	21	369641	231406	47	33		12	566252	423543	90	8
	21	374459	237802	47	34		12	559419	398125	84	9
	21	377491	242087	47	35		12	556942	410943	78	10
	21	383641	243883	47	36		12	556351	388608	78	11
	21	379683	240129	48	37		12	551448	401003	66	12
	21	382274	238355	48	38		12	542471	484785	66	13
	21	382382	233856	49	39		12	539762	494779	60	14
	21	377056	239649	49	40		12	535847	392375	54	15
	21	380218	240024	49	41		12	570761	461769	102	16
	21	378183	238042	50	42		12	572296	464566	102	17
	21	383388	245070	50	43		12	564804	443635	102	18
	21	383609	238312	50	44		12	561796	456806	96	19
	21	385421	237723	50	45		12	549808	467675	84	20
	21	395180	233457	52	46		12	548731	470.48	84	21
	21	388243	239161	52	47		12	538652	482285	72	22
	21	387746	232818	53	48		12	539.7	495.37	72	23
	21	392206	232383	54	49		12	538922	506068	66	24
	21	389305	234841	54	50		12	536267	497665	66	25
	22	665709	171978	37	0		12	536267	507817	66	26
	22	657658	168737	37	1		12	528.47	483539	144	27
	22	662407	168457	37	2		12	521665	490118	144	28
	22	663108	167527	37	3		12	519079	496761	144	29
	22	662689	161169	38	4		12	523162	503069	144	30
	22	663328	163432	38	5		12	525129	504906	144	31
	22	696340	168178	38	6		12	526879	508085	144	32
	22	701965	169873	38	7		12	525945	508741	144	33
	22	701222	177413	38	8		12	533443	504392	162	34
	22	703726	180213	38	9		12	533041	511.42	162	35
	22	704179	178966	38	10		12	536.45	511518	174	36
	22	700275	181675	39	11		12	542668	488599	174	37
	22	700945	183767	40	12		12	545313	481529	150	38
	22	702458	182709	40	13		12	548896	473354	138	39
	22	701621	185190	41	14		12	551352	469681	144	40
	22	707860	182296	41	15		12	561445	457785	174	41
	22	704266	182313	42	16		12	568243	435293	174	42
	22	709408	180901	42	17		12	571256	427537	198	43
	22	710040	183776	42	18		13	615.04	448469	120	1
	22	712025	180726	42	19		13	608057	459355	114	2
	22	712062	184391	43	20		13	605018	447972	114	3
	22	706233	185098	43	21		13	603114	455219	114	4
	22	711232	187361	44	22		13	602968	423433	108	5
	22	699002	197067	44	23		13	597.24	432752	102	6
	22	700004	198355	44	24		13	593289	425026	96	7
	22	709592	187325	44	25		13	591.04	435984	84	8
	22	697404	198607	44	26		13	588538	411763	78	9
	22	695843	201215	45	27		13	583079	423365	66	10
	22	712833	184585	45	28		13	577767	403749	60	11
	22	709739	184292	45	29		13	574743	412879	60	12
	22	706476	184211	46	30		13	570426	497129	60	13
	22	701807	181578	46	31		13	562673	514802	48	14
	22	701960	182403	47	32		13	560484	408532	48	15
	22	704033	182529	47	33		13	597116	477133	102	16
	22	707501	181312	47	34		13	594208	481047	102	17
	22	698344	186887	49	35		13	594.82	458.79	96	18
	22	701663	184142	49	36		13	586411	473372	84	19
	22	696779	185534	49	37		13	578444	485131	72	20
	22	693111	186682	49	38		13	575968	484.51	72	21
	22	676239	194463	50	39		13	567288	498351	60	22
	22	673214	200286	50	40		13	563148	514572	60	23
	22	680336	184096	50	41		13	565553	525.68	48	24
	22	687801	184330	51	42		13	564675	511294	48	25
	22	680942	181697	52	43		13	562492	523241	48	26
	22	694248	182743	52	44		13	561116	498.25	132	27
	22	692428	177318	53	45		13	555359	504513	138	28
	22	688955	171883	54	46		13	552336	509899	138	29
	22	688489	163720	55	47		13	556.49	512884	144	30
	22	683576	165271	56	48		13	558497	515916	144	31
	22	679535	165352	56	49		13	557765	524695	132	32
	22	678726	162385	56	50		13	565411	519014	156	33
	23	676785	130134	31	0		13	574245	517257	174	34
	23	672633	133569	31	1		13	570261	518431	174	35
	23	660471	134441	32	2		13	577014	504984	222	36
	23	659894	134423	32	3		13	575993	500281	174	37
	23	659648	129047	32	4		13	576136	490396	156	38
	23	661039	125983	32	5		13	579958	485554	180	39
	23	686399	130674	32	6		13	585244	478182	156	40
	23	697298	127125	32	7		13	597036	465263	192	41
	23	698950	132097	32	8		13	602047	445.56	180	42
	23	702262	135241	32	9		13	601923	440152	210	43
	23	702269	136036	32	10		14	603354	449.38	126	1
	23	700267	141333	33	11		14	595.95	458741	120	2
	23	699433	143197	33	12		14	594.68	448923	120	3
	23	703267	144457	34	13		14	592598	452741	120	4
	23	704829	145623	35	14		14	591152	422473	114	5
	23	703687	157769	35	15		14	586.99	425225	114	6
	23	712147	151321	35	16		14	582421	415674	108	7
	23	716760	150794	35	17		14	582291	431313	96	8
	23	721404	152723	35	18		14	577347	410622	84	9
	23	725621	150083	36	19		14	574508	421068	78	10
	23	720009	150942	36	20		14	571371	393915	78	11
	23	725615	148706	36	21		14	565404	406505	72	12
	23	718698	151712	36	22		14	559188	494.87	66	13
	23	729104	152440	36	23		14	554637	507096	60	14
	23	730259	154924	36	24		14	546.03	400625	60	15
	23	727065	152568	38	25		14	584761	470079	108	16
	23	717637	160418	38	26		14	583568	478085	108	17
	23	726952	154419	38	27		14	581584	448791	108	18
	23	729550	151601	39	28		14	577911	459062	102	19
	23	728980	149508	39	29		14	571116	467427	96	20
	23	721192	146057	41	30		14	566	471.53	90	21
	23	719942	144563	41	31		14	560211	481551	84	22
	23	722121	145807	41	32		14	557203	497805	78	23
	23	726859	146676	41	33		14	555677	512652	66	24
	23	728374	145155	42	34		14	551235	501867	66	25
	23	724834	148544	42	35		14	555159	508167	66	26
	23	727594	149509	42	36		14	543954	490184	144	27
	23	725238	148623	42	37		14	537013	494272	150	28
	23	715947	157689	43	38		14	538072	500288	150	29
	23	720139	148869	43	39		14	543747	502884	156	30
	23	716234	157293	43	40		14	540704	505648	162	31
	23	720947	148838	44	41		14	544078	510.54	150	32
	23	719671	136280	44	42		14	547694	504128	168	33
	23	723192	138401	44	43		14	549909	508434	174	34
	23	723858	131716	44	44		14	553859	510577	180	35
	23	719669	129894	44	45		14	554773	498655	222	36
	23	723064	135978	44	46		14	560834	490288	186	37
	23	719932	134123	44	47		14	560307	483482	168	38
	23	719593	129096	46	48		14	564354	474416	186	39
	23	714755	126396	46	49		14	571248	473204	156	40
	23	702704	117031	46	50		14	578312	459.71	186	41
	24	711396	177757	33	0		14	582569	438.41	186	42
	24	702641	182023	35	1		14	587048	430818	210	43
	24	696271	179358	35	2		15	577884	422381	90	1
	24	696156	178115	35	3		15	573864	431642	90	2
	24	696754	170886	36	4		15	572214	415289	90	3
	24	697392	171783	36	5		15	568.46	428361	90	4
	24	729695	176620	37	6		15	560591	393152	84	5
	24	734954	176803	37	7		15	560897	404784	84	6
	24	734811	180186	37	8		15	557383	400994	72	7
	24	736660	183803	37	9		15	555997	407339	54	8
	24	1477035	367408	75	10		15	552582	384931	54	9
	24	730981	188494	39	11		15	548444	405516	54	10
	24	734429	187528	39	12		15	544397	385407	48	11
	24	735971	190053	40	13		15	541	396829	48	12
	24	736495	191062	40	14		15	534957	482048	42	13
	24	737965	195694	41	15		15	529437	492973	36	14
	24	735371	195267	41	16		15	524605	391667	36	15
	24	735300	193766	41	17		15	560391	461811	84	16
	24	735445	198852	41	18		15	561206	465445	84	17
	24	731125	210987	43	19		15	555636	447427	78	18
	24	733568	210540	43	20		15	552887	458454	72	19
	24	736630	209176	43	21		15	543.73	467606	60	20
	24	736920	210668	43	22		15	541929	467723	60	21
	24	735379	206737	43	23		15	537327	481155	54	22
	24	730669	213752	43	24		15	533645	494843	48	23
	24	739027	202421	43	25		15	533674	506339	42	24
	24	737989	202456	43	26		15	526919	495727	36	25
	24	737126	204458	43	27		15	527175	503335	30	26
	24	741005	202419	43	28		15	527455	483959	114	27
	24	736181	203122	43	29		15	516246	489353	114	28
	24	722084	205362	44	30		15	515524	498244	114	29
	24	719447	207105	44	31		15	520297	499214	120	30
	24	724408	205427	44	32		15	520.19	501.23	114	31
	24	718488	214263	44	33		15	521588	510874	102	32
	24	718239	217585	44	34		15	526653	505763	120	33
	24	723888	209960	45	35		15	533004	504773	132	34
	24	710591	215396	46	36		15	535273	506827	138	35
	24	714746	213310	48	37		15	534846	507494	144	36
	24	706065	215073	48	38		15	541653	489013	138	37
	24	700591	215719	49	39		15	542257	482307	114	38
	24	705868	215142	49	40		15	549772	472283	144	39
	24	707257	213763	49	41		15	553182	468364	114	40
	24	702861	210255	48	42		15	565.14	457827	138	41
	24	707773	205496	48	43		15	569796	440384	132	42
	24	713009	203793	48	44		15	571392	431203	162	43
	24	713004	197380	49	45		16	508.97	279802	168	1
	24	710053	200084	49	46		16	502215	288494	168	2
	24	699572	200925	48	47		16	501755	278724	168	3
	24	704837	193552	50	48		16	497053	285887	168	4
	24	705964	182248	51	49		16	495673	255723	168	5
	24	695140	183124	50	50		16	491885	262202	168	6
	29	893342	438371	23	4		16	487003	256022	162	7
	29	893424	438694	23	5		16	483912	268977	156	8
	29	918686	442370	23	6		16	480734	243.57	144	9
	29	919754	441909	23	7		16	479317	252748	144	10
	29	914311	444066	23	8		16	477378	233752	138	11
	29	924757	445370	24	9		16	475616	241061	138	12
	29	926053	444891	25	10		16	467182	329884	138	13
	29	919037	444759	25	11		16	464558	340188	132	14
	29	924058	444001	26	12		16	462574	235562	132	15
	29	927345	443077	26	13		16	501781	303.07	192	16
	29	931932	444465	27	14		16	500246	310.97	192	17
	29	935834	444009	27	15		16	499237	292299	180	18
	29	935974	443857	27	16		16	493.44	304443	174	19
	29	941325	443929	28	17		16	487357	312731	168	20
	29	942691	446534	28	18		16	487058	315925	162	21
	29	945285	449204	28	19		16	482541	324106	156	22
	29	947711	447566	29	20		16	484663	342267	150	23
	29	949289	448839	29	21		16	486015	350538	144	24
	29	949162	450823	29	22		16	483.57	341655	144	25
	29	943827	451043	30	23		16	486358	345.03	144	26
	29	941331	455401	30	24		16	480482	319598	234	27
	29	947432	457035	31	25		16	478.74	325098	234	28
	29	945728	455819	31	26		16	483873	326.79	234	29
	29	949748	456765	32	27		16	488.19	328455	234	30
	29	951325	454453	32	28		16	493283	330384	234	31
	29	950477	454953	33	29		16	493997	333292	234	32
	29	946050	455874	33	30		16	503445	331.09	234	33
	29	945578	456849	33	31		16	522784	300955	246	37
	29	946993	459585	34	32		16	526236	292282	222	38
	29	945108	458817	34	33		16	531301	285.15	240	39
	29	945566	461990	35	34		16	536772	276505	228	40
	29	947012	462291	36	35		16	543874	266943	240	41
	29	948175	464709	37	36		16	541506	243389	240	42
	29	943934	469240	38	37		16	547547	237754	258	43
	29	941667	467433	39	38		17	508815	290787	174	1
	29	936322	470489	40	39		17	506246	298832	174	2
	29	926680	468626	41	40		17	503366	284722	174	3
	29	927202	472234	41	41		17	502075	294079	168	4
	29	926937	476910	41	42		17	495499	261386	168	5
	29	925298	478531	42	43		17	491969	272355	168	6
	29	922542	479994	42	44		17	487766	265901	162	7
	29	924745	480652	43	45		17	487586	278072	156	8
	29	921279	478690	44	46		17	483325	251688	150	9
	29	908560	480203	46	47		17	478738	264212	138	10
	29	904818	485381	48	48		17	474948	242981	138	11
	29	909666	479776	49	49		17	473962	251416	138	12
	29	899631	485531	49	50		17	469439	337736	138	13
	30	887408	468764	24	0		17	466482	347314	132	14
	30	881311	469519	24	1		17	462956	245345	126	15
	30	876352	474056	25	2		17	504393	310697	192	16
	30	876176	473217	25	3		17	503272	315687	192	17
	30	869498	469598	25	4		17	497374	301616	180	18
	30	865929	469261	25	5		17	491726	310699	174	19
	30	896890	474004	25	6		17	489637	323645	168	20
	30	895943	473403	25	7		17	486049	325436	162	21
	30	889661	476782	25	8		17	485215	333.22	156	22
	30	896183	477963	26	9		17	479857	350.56	156	23
	30	893561	477585	27	10		17	480689	359662	150	24
	30	885587	478699	27	11		17	485457	350234	144	25
	30	888762	478974	28	12		17	488131	355502	144	26
	30	902549	478365	30	13		17	486758	330653	228	27
	30	903186	480806	30	14		17	479825	334962	228	28
	30	903600	481750	30	15		17	483314	338.49	228	29
	30	904270	482159	31	16		17	489018	342092	234	30
	30	901820	480748	31	17		17	492303	343216	234	31
	30	909962	481760	32	18		17	494944	346491	234	32
	30	908269	484821	32	19		17	500083	340.94	234	33
	30	919112	484053	35	20		17	517753	309.23	246	37
	30	916051	487288	35	21		17	524704	301056	228	38
	30	915032	490004	35	22		17	530257	294724	252	39
	30	908149	489710	35	23		17	535313	288539	222	40
	30	913715	492792	36	24		17	544019	280.28	252	41
	30	914839	492060	36	25		17	542643	256623	252	42
	30	916427	489199	37	26		17	545648	248173	258	43
	30	916410	488299	37	27		18	489.9	354661	174	1
	30	923551	481872	38	28		18	485642	362901	174	2
	30	926689	482534	39	29		18	486366	351076	174	3
	30	922767	488904	39	30		18	482.56	361433	174	4
	30	917102	488189	39	31		18	479443	334662	162	5
	30	924381	481266	41	32		18	476522	344695	162	6
	30	920550	483021	41	33		18	470996	340335	156	7
	30	924804	484369	42	34		18	468869	352354	150	8
	30	922840	485642	43	35		18	467337	329344	138	9
	30	910691	492308	43	36		18	466711	343145	126	10
	30	920298	488022	45	37		18	462817	321061	126	11
	30	917961	489112	46	38		18	457904	331294	126	12
	30	911068	488421	47	39		18	454412	419428	120	13
	30	907124	490229	48	40		18	451242	429275	120	14
	30	905726	492440	48	41		18	448722	326.14	114	15
	30	901756	494657	49	42		18	485318	393606	174	16
	30	900741	499021	49	43		18	487083	401774	174	17
	30	905360	492701	50	44		18	488845	387022	156	18
	30	900187	488119	51	45		18	475998	396336	156	19
	30	894144	498338	51	46		18	478051	407867	144	20
	30	889419	489469	53	47		18	466916	410086	144	21
	30	881364	498283	53	48		18	463.58	417303	144	22
	30	881101	494005	54	49		18	463172	439459	126	23
	30	877332	490743	55	50		18	465005	447309	126	24
	31	64316	446120	10	4		18	462361	441203	120	25
	31	69366	444816	10	5		18	464799	447814	120	26
	31	101328	446338	10	6		18	455312	426779	198	27
	31	101636	448816	10	7		18	452205	433339	198	28
	31	103660	451421	10	8		18	451809	435707	204	29
	31	106031	456093	11	9		18	455141	439987	204	30
	31	104632	457481	12	10		18	459.69	444391	210	31
	31	109884	456544	12	11		18	458959	450362	204	32
	31	111147	460015	12	12		18	466.7	449888	216	33
	31	114335	461150	13	13		18	475031	447926	228	34
	31	119981	463707	13	14		18	477608	452539	228	35
	31	124499	467573	13	15		18	486864	425726	240	37
	31	126803	469962	13	16		18	493709	422139	204	38
	31	127575	467917	14	17		18	496581	414908	234	39
	31	133513	470138	14	18		18	502461	413405	198	40
	31	137060	475145	14	19		18	512433	399883	228	41
	31	137665	471249	16	20		18	516594	382281	228	42
	31	140564	474811	16	21		18	521183	377409	252	43
	31	140426	476908	16	22		19	502051	312.25	156	1
	31	140724	474877	16	23		19	498107	320233	156	2
	31	141948	477978	16	24		19	496247	308827	156	3
	31	146846	478512	16	25		19	493.34	317491	156	4
	31	149060	479724	16	26		19	489927	284863	156	5
	31	150151	478999	17	27		19	485805	296088	156	6
	31	159943	479407	17	28		19	483453	288247	156	7
	31	163223	475935	17	29		19	479571	302381	138	8
	31	161132	472740	17	30		19	476267	276177	132	9
	31	160354	475238	17	31		19	474741	283962	132	10
	31	158830	469471	17	32		19	471876	264599	132	11
	31	155248	467558	17	33		19	469521	273442	132	12
	31	156065	466186	17	34		19	461287	362295	120	13
	31	159944	459536	17	35		19	459313	370513	120	14
	31	160351	460086	17	36		19	458607	267976	120	15
	31	162361	455248	17	37		19	494193	336549	174	16
	31	159627	453549	17	38		19	493421	344512	174	17
	31	159783	447603	17	39		19	488654	326056	162	18
	31	158779	441561	18	40		19	483757	336954	162	19
	31	167640	435418	18	41		19	480273	347182	150	20
	31	168602	435549	18	42		19	476064	350356	150	21
	31	170696	430452	19	43		19	473355	356461	138	22
	31	171987	422431	19	44		19	469956	371947	138	23
	31	166189	422909	20	45		19	472502	380209	132	24
	31	174092	421719	20	46		19	471576	378817	132	25
	31	180306	415021	21	47		19	475652	382265	132	26
	31	186058	410501	22	48		19	471597	355644	216	27
	31	190132	412473	22	49		19	466897	360321	216	28
	31	193123	408178	24	50		19	467695	362602	216	29
	36	719616	356980	29	0		19	474481	364663	228	30
	36	711193	361237	29	1		19	479289	366458	228	31
	36	701112	359720	30	2		19	476493	373185	222	32
	36	698667	358333	31	3		19	484862	364863	234	33
	36	697592	347863	33	4		19	504401	335814	246	37
	36	693811	345969	34	5		19	509835	329537	228	38
	36	727176	340299	35	6		19	513019	319125	240	39
	36	730589	339650	35	7		19	520737	315407	216	40
	36	728165	344524	35	8		19	524513	307771	234	41
	36	721474	341461	36	9		19	525878	284499	240	42
	36	722076	341531	36	10		19	531491	276.03	252	43
	36	715609	342161	37	11		20	464334	326101	126	1
	36	717851	344277	37	12		20	460453	333216	126	2
	36	714444	340522	38	13		20	459545	319029	126	3
	36	709134	328511	40	14		20	454815	328071	126	4
	36	710646	330804	40	15		20	450106	295.99	126	5
	36	697402	325627	41	16		20	445254	308417	126	6
	36	695763	328256	41	17		20	440732	299824	120	7
	36	692774	335865	41	18		20	434822	312026	114	8
	36	688173	335232	42	19		20	432453	287284	108	9
	36	682570	334108	42	20		20	430855	298043	102	10
	36	675028	335873	42	21		20	431792	272458	96	11
	36	667081	339533	42	22		20	424322	284.92	96	12
	36	659101	339969	42	23		20	420811	368517	90	13
	36	650811	337925	43	24		20	415822	381102	90	14
	36	649955	343067	43	25		20	414467	278098	90	15
	36	636537	338862	44	26		20	451807	346627	150	16
	36	628363	339020	44	27		20	452973	352807	150	17
	36	622721	336780	44	28		20	450168	332969	138	18
	36	604524	331806	44	29		20	445.14	341921	126	19
	36	601517	332199	44	30		20	437524	354387	126	20
	36	594677	329373	44	31		20	435675	356016	126	21
	36	583641	322251	44	32		20	432013	368.01	114	22
	36	580903	327584	44	33		20	430171	380118	108	23
	36	578324	329237	44	34		20	431789	392459	108	24
	36	574817	333410	44	35		20	426663	384642	108	25
	36	570204	336466	44	36		20	431217	390518	108	26
	36	573931	341774	44	37		20	424054	364685	192	27
	36	576033	345482	45	38		20	419554	370591	198	28
	36	565978	346396	45	39		20	421334	376036	198	29
	36	559485	347321	45	40		20	425617	376.73	204	30
	36	559418	353785	45	41		20	429843	381133	198	31
	36	558309	354617	45	42		20	430967	385554	198	32
	36	557696	354906	45	43		20	439642	379805	216	33
	36	552937	355177	45	44		20	445524	377582	228	34
	36	548674	357073	45	45		20	446874	380506	234	35
	36	549175	356957	45	46		20	460464	353977	222	37
	36	548543	358533	45	47		20	463173	343212	204	38
	36	545677	358489	45	48		20	467871	340087	228	39
	36	544368	358807	45	49		20	474575	334626	192	40
	36	537077	359317	45	50		20	484913	320989	216	41
	40	245388	223613	17	0		20	484936	307269	216	42
	40	231988	221646	17	1		20	490517	297379	240	43
	40	228497	220166	19	2		21	468889	344822	132	1
	40	225477	220070	20	3		21	462351	351654	132	2
	40	224813	214847	21	4		21	461698	338885	132	3
	40	229505	210518	23	5		21	457353	345543	132	4
	40	260179	210993	23	6		21	454384	312241	132	5
	40	264185	211016	23	7		21	449804	321751	132	6
	40	263416	215733	23	8		21	441615	314064	120	7
	40	263273	220857	23	9		21	438606	325.67	108	8
	40	264758	218439	23	10		21	435261	299061	108	9
	40	262944	221223	23	11		21	435017	308801	102	10
	40	260839	221584	23	12		21	430733	289832	102	11
	40	266986	221236	23	13		21	428757	300466	102	12
	40	267002	219429	23	14		21	421451	385937	96	13
	40	266099	222471	23	15		21	415094	396087	84	14
	40	265753	220342	23	16		21	417067	293427	84	15
	40	263040	212984	23	17		21	455023	358385	138	16
	40	263727	210626	23	18		21	456797	366044	138	17
	40	262139	207071	23	19		21	452117	348733	138	18
	40	259681	205025	23	20		21	446517	358087	126	19
	40	254453	202448	23	21		21	445249	370307	126	20
	40	253264	198931	23	22		21	435878	370919	114	21
	40	253840	196518	23	23		21	435458	379596	102	22
	40	249822	192866	23	24		21	433634	396626	102	23
	40	249647	189144	23	25		21	432091	406.63	102	24
	40	246984	188333	24	26		21	429137	400423	102	25
	40	245548	185992	24	27		21	433209	408261	102	26
	40	240398	182675	26	28		21	429658	384312	180	27
	40	238759	173872	27	29		21	418736	387474	180	28
	40	237148	175051	27	30		21	421968	396141	180	29
	40	233830	170663	27	31		21	427102	395055	180	30
	40	229203	170121	29	32		21	431.13	396.86	180	31
	40	228066	171575	28	33		21	431419	406158	180	32
	40	234471	174405	28	34		21	442438	400234	192	33
	40	230734	171449	29	35		21	442.1	400176	210	34
	40	229337	171039	29	36		21	448114	400722	210	35
	40	234610	179667	31	37		21	459929	376339	222	37
	40	224888	167427	31	38		21	463835	370476	198	38
	40	222233	164383	31	39		21	464546	363271	204	39
	40	219942	162515	31	40		21	472977	355941	192	40
	40	217124	157838	32	41		21	481905	346786	198	41
	40	218265	162890	32	42		21	490547	328.34	198	42
	40	213420	162566	32	43		21	488748	320704	228	43
	40	207833	160693	33	44		22	384611	321913	102	1
	40	208008	159175	33	45		22	379521	327853	102	2
	40	203289	163834	34	46		22	371147	318519	102	3
	40	199854	172286	34	47		22	371628	320066	102	4
	40	197646	174288	35	48		22	368214	288588	102	5
	40	188722	184761	36	49		22	361421	295531	102	6
	40	191717	197393	36	50		22	357748	286.32	96	7
	42	788282	334589	28	0		22	357237	295827	84	8
	42	779588	341582	28	1		22	349694	274896	84	9
	42	770103	342221	28	2		22	352364	280349	72	10
	42	769026	338788	28	3		22	344861	259151	72	11
	42	761145	336594	28	4		22	346.02	269194	66	12
	42	758090	336863	28	5		22	339877	353004	66	13
	42	800675	336235	30	6		22	336861	364126	60	14
	42	801832	336692	30	7		22	332289	262883	60	15
	42	798260	341855	30	8		22	369055	333619	120	16
	42	796669	345234	30	9		22	369152	336498	120	17
	42	793519	339625	30	10		22	364959	320947	114	18
	42	788373	346774	30	11		22	368.38	326.8	102	19
	42	782103	348778	30	12		22	362.07	335069	96	20
	42	789551	349214	31	13		22	360417	333678	90	21
	42	787384	354375	31	14		22	354263	342138	78	22
	42	787687	353837	31	15		22	353.66	358975	78	23
	42	790886	356450	32	16		22	354212	375957	78	24
	42	784422	355870	32	17		22	346868	367774	78	25
	42	783167	358350	33	18		22	348988	375668	78	26
	42	780286	362891	33	19		22	339121	355644	168	27
	42	779443	365673	33	20		22	339949	359961	174	28
	42	773474	374641	33	21		22	335556	366654	174	29
	42	773875	376495	33	22		22	343574	367538	180	30
	42	767815	382503	34	23		22	350089	367765	168	31
	42	765404	381426	34	24		22	351226	379813	168	32
	42	763836	384278	34	25		22	352092	377.07	192	33
	42	760652	383157	34	26		22	364.7	376371	198	34
	42	766138	387687	36	27		22	361417	379284	204	35
	42	766771	386977	36	28		22	371874	357.23	222	36
	42	761662	387979	37	29		22	376862	352944	186	37
	42	757139	388709	37	30		22	382715	350906	174	38
	42	753197	388350	37	31		22	389635	338561	186	39
	42	751494	388772	37	32		22	395461	340327	162	40
	42	747741	387738	37	33		22	410666	324057	186	41
	42	748621	387064	37	34		22	409.37	320008	186	42
	42	749061	388481	37	35		22	415025	310.1	222	43
	42	749457	393312	38	36		23	370645	334544	102	1
	42	745140	396161	38	37		23	365042	341139	102	2
	42	743438	397951	38	38		23	361647	328305	102	3
	42	736916	391966	38	39		23	357803	333319	102	4
	42	732851	392104	39	40		23	353743	303148	102	5
	42	732399	392503	39	41		23	348623	309021	102	6
	42	729757	393619	39	42		23	343931	307471	102	7
	42	724942	394535	39	43		23	339169	314873	90	8
	42	723383	395354	39	44		23	336815	288.13	84	9
	42	722341	393647	39	45		23	334768	301.2	84	10
	42	722393	390050	39	46		23	331636	274914	78	11
	42	718905	386058	39	47		23	327947	288328	78	12
	42	720110	381467	39	48		23	321835	370876	78	13
	42	716077	381899	40	49		23	319.34	376919	60	14
	42	708980	383059	40	50		23	319055	279454	66	15
	50	738113	257600	24	0		23	355113	344418	120	16
	50	729473	263188	24	1		23	356055	345632	120	17
	50	719270	264252	24	2		23	353841	329316	120	18
	50	720142	267906	26	3		23	348369	337683	108	19
	50	719929	261253	26	4		23	347021	353021	108	20
	50	718861	257139	26	5		23	343505	352934	108	21
	50	746662	260743	25	6		23	338416	362.58	96	22
	50	751330	259720	25	7		23	335962	377292	96	23
	50	748669	261284	25	8		23	339632	388325	90	24
	50	747718	263995	25	9		23	333967	378593	90	25
	50	746543	264239	25	10		23	339768	392031	90	26
	50	742321	265190	25	11		23	333538	368761	174	27
	50	745405	263359	27	12		23	330691	371641	174	28
	50	748008	265456	27	13		23	331624	374244	180	29
	50	745767	267993	27	14		23	338264	382667	180	30
	50	747432	270748	27	15		23	341174	383766	186	31
	50	746610	274855	28	16		23	340019	389735	186	32
	50	747928	273789	28	17		23	350196	389243	192	33
	50	749507	278714	28	18		23	354747	386.08	204	34
	50	744880	282633	28	19		23	359106	389648	210	35
	50	743110	283902	28	20		23	351623	367974	222	36
	50	743954	284304	28	21		23	367967	367951	210	37
	50	741745	283867	28	22		23	375902	366516	186	38
	50	737087	290928	28	23		23	374764	352048	186	39
	50	734561	292916	28	24		23	389507	353553	180	40
	50	739486	295447	30	25		23	400.94	343473	204	41
	50	732086	296656	30	26		23	403636	333016	204	42
	50	729801	297768	30	27		23	409705	322078	228	43
	50	735202	297060	31	28		24	389903	391603	42	1
	50	729922	296298	31	29		24	385238	393626	42	2
	50	725445	296663	31	30		24	384277	382776	42	3
	50	727445	295632	32	31		24	374264	386035	42	4
	50	717931	294853	32	32		24	378661	354.33	42	5
	50	711487	299009	32	33		24	367957	358004	42	6
	50	721748	293931	32	34		24	363149	353275	42	7
	50	720377	298806	32	35		24	363778	361396	30	8
	50	716722	302150	32	36		24	360492	337921	30	9
	50	710168	303033	32	37		24	353386	343516	18	10
	50	710974	299078	34	38		24	349353	322385	18	11
	50	707896	291830	35	39		24	349614	331268	12	12
	50	701979	292204	34	40		24	339997	416316	12	13
	50	704657	292866	34	41		24	342804	424.92	0	14
	50	702156	290021	34	42		24	337735	321015	0	15
	50	702242	287006	34	43		24	374353	384.44	48	16
	50	694537	293018	33	44		24	371501	388356	54	17
	50	692633	287005	32	45		24	374692	370036	54	18
	50	692427	290208	31	46		24	375533	378.69	42	19
	50	691210	284035	32	47		24	366283	389388	42	20
	50	690698	279499	32	48		24	360411	390776	30	21
	50	693204	273271	33	49		24	354917	400716	30	22
	50	688877	265548	34	50		24	358914	416.5	18	23
	52	879446	436706	24	4		24	361665	427.34	18	24
	52	882624	437208	25	5		24	354293	420641	12	25
	52	915048	442611	25	6		24	359873	429594	12	26
	52	924196	443022	26	7		24	356555	402966	90	27
	52	915574	445222	26	8		24	350.94	408.23	90	28
	52	920698	446027	27	9		24	351918	413041	90	29
	52	915561	446764	27	10		24	358978	419214	102	30
	52	914673	448238	28	11		24	364408	423173	102	31
	52	919241	448090	29	12		24	364565	427535	78	32
	52	927073	448635	30	13		24	370577	424273	96	33
	52	924995	449588	30	14		24	383348	422097	108	34
	52	931186	452290	30	15		24	383819	430081	120	35
	52	926813	452886	30	16		24	384.15	430826	132	36
	52	932322	453937	31	17		24	392666	419553	102	37
	52	932020	456654	31	18		24	397597	416454	78	38
	52	929594	458606	31	19		24	408.48	409367	108	39
	52	928144	457424	32	20		24	413044	411268	72	40
	52	928941	459911	32	21		24	429587	401085	114	41
	52	930739	459547	33	22		24	438828	389317	102	42
	52	925192	461347	33	23		24	445899	380.5	126	43
	52	929352	460370	34	24		25	562918	453447	54	1
	52	927782	461558	34	25		25	558101	459.96	54	2
	52	936248	459260	35	26		25	555138	448812	54	3
	52	933910	459668	35	27		25	550077	456387	54	4
	52	934051	455219	36	28		25	548088	423306	54	5
	52	940126	452822	37	29		25	540774	434282	54	6
	52	933340	460313	37	30		25	536772	425213	42	7
	52	935265	455538	38	31		25	530214	439.12	36	8
	52	923934	460848	38	32		25	535322	410065	24	9
	52	921604	463442	38	33		25	525564	427027	18	10
	52	923202	461262	39	34		25	521925	406.29	18	11
	52	922261	463688	40	35		25	516566	417912	12	12
	52	919579	466285	40	36		25	511156	506463	12	13
	52	918076	460232	42	37		25	513484	511831	0	14
	52	914981	461624	43	38		25	505894	413183	0	15
	52	908247	464106	43	39		25	543872	481345	42	16
	52	903579	466422	44	40		25	542574	482126	42	17
	52	904044	463360	44	41		25	536039	468535	42	18
	52	904949	464137	45	42		25	530974	477365	30	19
	52	899366	469292	45	43		25	522443	491295	24	20
	52	900492	467405	46	44		25	520751	493654	18	21
	52	891909	474396	46	45		25	518599	504739	12	22
	52	889621	472141	47	46		25	511.73	522685	0	23
	52	882914	469913	48	47		25	509954	536226	0	24
	52	878844	471037	49	48		25	508937	523503	0	25
	52	872830	472820	49	49		25	507732	532364	0	26
	52	861133	478464	50	50		25	503368	511138	66	27
	54	201316	187376	22	0		25	498564	514983	66	28
	54	197175	182959	23	1		25	494497	519488	66	29
	54	186271	179172	24	2		25	500221	520579	66	30
	54	189652	178633	25	3		25	499917	527071	66	31
	54	190619	174143	26	4		25	498608	540541	48	32
	54	184920	171460	27	5		25	503045	538708	72	33
	54	218425	173110	27	6		25	510046	536299	84	34
	54	225479	173384	29	7		25	511679	540641	96	35
	54	227610	177169	29	8		25	520561	537682	96	36
	54	228534	181006	29	9		25	523634	531258	84	37
	54	233201	186480	29	10		25	522173	532381	60	38
	54	229964	189609	30	11		25	538111	519931	96	39
	54	233703	194464	30	12		25	543518	521686	66	40
	54	229945	193870	30	13		25	556082	511296	102	41
	54	234977	196803	31	14		25	563.99	497101	90	42
	54	228563	200265	31	15		25	575445	482867	126	43
	54	227971	204702	31	16		26	288189	443855	12	1
	54	225613	204198	31	17		26	284523	445839	12	2
	54	234222	212525	31	18		26	283865	430028	12	3
	54	232016	209833	31	19		26	279843	437741	12	4
	54	234185	213859	32	20		26	280019	404485	18	5
	54	229647	210656	32	21		26	269134	408652	6	6
	54	233644	215678	32	22		26	268081	401672	6	7
	54	223490	204181	33	23		26	262.76	412037	0	8
	54	224521	204600	33	24		26	271437	392511	0	10
	54	233613	212351	34	25		26	266641	371128	0	11
	54	224039	201884	34	26		26	265257	380381	0	12
	54	236581	214324	35	27		26	260761	464891	0	13
	54	232439	203657	36	28		26	260471	475247	0	14
	54	224232	194935	37	29		26	269107	447679	6	16
	54	222875	195689	37	30		26	262051	449527	6	17
	54	221156	196213	37	31		26	264179	427.97	6	18
	54	224055	196100	39	32		26	264544	440052	6	19
	54	222809	197416	39	33		26	256729	452.86	0	20
	54	229608	199614	39	34		26	253.51	456.34	0	21
	54	225910	200118	40	35		26	250701	465785	0	22
	54	227797	201472	41	36		26	247382	482087	0	23
	54	234786	204608	42	37		26	242562	467309	60	27
	54	223080	201392	42	38		26	239056	474106	60	28
	54	217462	197429	42	39		26	236.19	478561	60	29
	54	212991	198189	43	40		26	240264	487041	72	30
	54	213149	202006	43	41		26	245015	491352	72	31
	54	210545	208025	44	42		26	244711	504156	48	32
	54	215708	209452	44	43		26	229763	504643	48	33
	54	213578	208186	45	44		26	238278	503697	60	34
	54	216297	211975	47	45		26	246234	506401	72	35
	54	219340	215661	48	46		26	247889	504191	72	36
	54	212829	223918	49	47		26	273618	499118	84	37
	54	208951	229275	49	48		26	282142	494779	66	38
	54	210343	232911	50	49		26	272001	495782	78	39
	54	211939	232139	52	50		26	298231	489436	66	40
	55	274510	374063	12	0		26	288697	488198	78	41
	55	260258	378578	13	1		26	300786	491309	78	42
	55	248569	378249	14	2		26	312776	481763	114	43
	55	236937	377662	16	3		27	212554	462977	36	1
	55	224823	369352	16	4		27	210183	466.18	36	2
	55	227805	373833	18	5		27	207.85	454005	30	3
	55	262595	370504	18	6		27	203222	457061	24	4
	55	264105	373566	19	7		27	202007	421837	24	5
	55	267000	370357	19	8		27	198174	428.51	18	6
	55	268928	371453	19	9		27	193094	419852	12	7
	55	269468	376693	19	10		27	190.3	427154	6	8
	55	270480	381224	19	11		27	190698	403693	0	9
	55	272145	386432	19	12		27	200867	458676	18	16
	55	276349	384582	19	13		27	202998	455559	12	17
	55	285163	385201	20	14		27	203431	445.55	0	19
	55	289609	385129	20	15		27	177966	470534	42	27
	55	296270	388371	21	16		27	168.11	472936	54	28
	55	297898	385227	21	17		27	165866	477266	54	29
	55	303227	386129	21	18		27	179.12	480506	54	30
	55	305747	383610	21	19		27	180972	485551	54	31
	55	306057	383750	21	20		27	168329	496333	42	32
	55	307540	390818	22	21		27	174694	493905	66	33
	55	308086	390224	22	22		27	187933	494607	78	34
	55	312417	389358	22	23		27	191825	495612	90	35
	55	318360	385653	22	24		27	198173	500873	102	36
	55	318628	382184	22	25		27	205215	495318	78	37
	55	318537	377183	22	26		27	212.28	492253	60	38
	55	324113	376677	23	27		27	231801	482759	78	39
	55	327384	372948	23	28		27	221441	488263	66	40
	55	328757	365392	23	29		27	248198	477916	78	41
	56	128372	480336	17	0		27	249282	480629	96	42
	56	109470	485456	17	1		27	257.51	474067	138	43
	56	96068	478127	18	2		29	322834	315889	84	1
	56	88089	479653	19	3		29	321801	319064	84	2
	56	82466	471655	21	4		29	313749	308634	84	3
	56	83605	466622	21	5		29	311.42	310484	84	4
	56	111792	469345	22	6		29	302.95	280502	84	5
	56	115232	468314	22	7		29	300954	288961	84	6
	56	117344	470678	22	8		29	294044	281285	84	7
	56	124926	474746	22	9		29	290.7	292431	72	8
	56	120815	477974	24	10		29	288383	266747	72	9
	56	120992	480506	24	11		29	281958	271692	60	10
	56	124390	477055	25	12		29	278644	249653	60	11
	56	128019	484445	26	13		29	273462	259.79	60	12
	56	130778	488889	26	14		29	275.54	348344	60	13
	56	136449	493400	26	15		29	267353	351.68	48	14
	56	136567	495954	26	16		29	261852	248202	48	15
	56	142064	499588	27	17		29	305485	312727	102	16
	56	148612	503104	27	18		29	306313	316.52	102	17
	56	149845	504561	28	19		29	300537	305373	108	18
	56	155456	506123	28	20		29	299705	308659	96	19
	56	159156	507252	29	21		29	302003	319964	90	20
	56	166489	509171	29	22		29	291682	321.34	90	21
	56	169639	508620	29	23		29	286018	329537	78	22
	56	173676	511529	29	24		29	287857	350705	78	23
	56	175881	513514	30	25		29	289978	359259	66	24
	56	179033	514374	30	26		29	285329	349545	66	25
	56	184637	512165	31	27		29	292461	355747	66	26
	56	193794	509910	32	28		29	278365	334901	150	27
	56	193658	508866	32	29		29	276042	337998	156	28
	56	194761	510273	33	30		29	284217	346705	156	29
	56	202983	505356	33	31		29	284698	351095	168	30
	56	202172	500975	33	32		29	283087	353098	168	31
	56	210851	502099	33	33		29	285287	359158	156	32
	56	213942	499191	33	34		29	288687	354757	174	33
	56	221785	507521	33	35		29	298034	358286	186	34
	56	228842	502972	33	36		29	298636	356214	186	35
	56	235871	501014	34	37		29	308.55	345668	216	36
	56	232280	493412	34	38		29	311234	341554	180	37
	56	247049	495004	34	39		29	312328	334264	162	38
	56	246876	492539	34	40		29	322186	329264	180	39
	56	255291	494781	34	41		29	325871	328341	150	40
	56	272464	496641	34	42		29	340069	314939	174	41
	56	281078	497467	34	43		29	342.16	310439	168	42
	56	279752	495441	35	44		29	347494	301983	198	43
	56	293918	493171	35	45		30	327357	335.8	90	1
	56	294941	490753	36	46		30	318843	340741	90	2
	56	301915	490922	36	47		30	314507	330404	90	3
	56	306758	490082	37	48		30	309629	335444	90	4
	56	317325	491870	37	49		30	305508	302455	90	5
	56	324958	496535	39	50		30	301939	308532	90	6
	58	56083	420593	8	0		30	289445	300.04	84	7
	58	42503	421182	8	1		30	295266	311923	78	8
	58	32537	416929	9	2		30	283221	282984	66	9
	58	26761	416848	10	3		30	282299	292526	66	10
	58	28036	412441	11	4		30	279128	272133	66	11
	58	24918	409797	11	5		30	284906	282874	66	12
	58	61141	412389	11	6		30	265892	362991	54	13
	58	66584	412124	12	7		30	270189	371773	48	14
	58	65173	413781	12	8		30	264506	269259	48	15
	58	66633	415480	12	9		30	305342	333577	108	16
	58	70442	420542	13	10		30	303654	338.45	108	17
	58	71412	421922	13	11		30	300147	315479	108	18
	58	68753	424059	13	12		30	298315	330511	96	19
	58	74258	424036	14	13		30	293955	334.31	96	20
	58	74694	425893	14	14		30	284082	338.29	84	21
	58	79449	429668	14	15		30	284336	347799	84	22
	58	84562	435926	15	16		30	281582	363753	72	23
	58	87015	438179	15	17		30	286309	376395	72	24
	58	87369	439890	15	18		30	274812	363234	60	25
	58	88567	441268	15	19		30	281034	373129	60	26
	58	83361	443107	16	20		30	274354	350019	150	27
	58	87808	443593	16	21		30	274728	356718	150	28
	58	89687	445010	16	22		30	268464	361.54	150	29
	58	95667	442906	16	23		30	277629	367458	162	30
	58	92343	452246	17	24		30	266462	361885	162	31
	58	94588	450663	17	25		30	273368	374646	162	32
	58	97432	450845	17	26		30	275868	370378	168	33
	58	100552	445286	18	27		30	286004	370819	180	34
	58	104526	442667	19	28		30	290113	374628	180	35
	58	105193	445633	19	29		30	296669	365872	216	36
	58	98968	438837	19	30		30	300665	359.88	180	37
	58	97302	440500	19	31		30	309294	359156	162	38
	58	96618	437602	20	32		30	310534	352875	180	39
	58	90634	430774	21	33		30	320779	352801	156	40
	58	97977	438684	21	34		30	331002	339862	180	41
	58	99310	437701	21	35		30	337.03	334678	180	42
	58	97506	440792	23	36		30	340489	326172	198	43
	58	96602	431486	23	37		32	603642	508289	120	1
	58	95388	430951	24	38		32	595001	517801	120	2
	58	96739	431132	24	39		32	595341	503693	120	3
	58	98630	425824	24	40		32	590205	511992	114	4
	58	97105	420497	25	41		32	592584	478108	108	5
	58	103383	419590	25	42		32	589152	486076	102	6
	58	109648	424202	25	43		32	586876	479249	90	7
	58	109078	419702	27	44		32	584249	492407	78	8
	58	115106	423681	27	45		32	583687	464041	66	9
	58	122752	423313	29	46		32	579.77	476629	60	10
	58	130688	422818	29	47		32	576645	455856	54	11
	58	133260	423027	31	48		32	573802	466893	48	12
	58	138080	422029	32	49		32	570816	553551	48	13
	58	139708	421842	33	50		32	566679	563.02	36	14
	64	578530	164800	28	0		32	558362	463219	36	15
	64	571327	166094	28	1		32	597942	529181	72	16
	64	566296	165595	29	2		32	597.62	533601	72	17
	64	564627	171773	30	3		32	591008	518361	72	18
	64	564840	167942	30	4		32	591955	527874	60	19
	64	562634	165653	31	5		32	579045	541862	54	20
	64	592983	176312	31	6		32	574598	545996	48	21
	64	595200	175808	32	7		32	572845	550593	30	22
	64	592627	181564	32	8		32	569704	566985	24	23
	64	590448	181885	32	9		32	569.23	578137	18	24
	64	594033	182355	33	10		32	566458	567036	12	25
	64	588670	181939	34	11		32	561.78	578794	12	26
	64	588187	179547	35	12		32	565135	549459	78	27
	64	589333	181903	35	13		32	562033	553931	78	28
	64	585948	178855	36	14		32	558499	557147	78	29
	64	585455	172714	37	15		32	563409	558102	90	30
	64	587181	166217	38	16		32	568757	558994	90	31
	64	589008	167028	38	17		32	564127	568051	78	32
	64	593133	163711	38	18		32	572381	562545	96	33
	64	595448	153957	39	19		32	579798	557731	108	34
	64	596547	152514	39	20		32	583906	560.54	114	35
	64	594032	156157	39	21		32	585128	564586	132	36
	64	598250	146395	41	22		32	589981	548704	126	37
	64	593818	144782	42	23		32	594941	540447	108	38
	64	593199	145983	42	24		32	605873	528727	132	39
	64	590150	147652	42	25		32	606678	528746	150	40
	64	591491	142617	43	26		32	623.61	512314	138	41
	64	591578	141178	43	27		32	632946	491565	138	42
	64	597006	134627	44	28		32	639661	481219	168	43
	64	590859	133726	44	29		35	342037	397194	18	1
	64	588930	133727	44	30		35	340671	402582	18	2
	64	587586	126744	45	31		35	337694	391199	18	3
	64	589888	124402	46	32		35	334681	397356	18	4
	64	592127	118941	46	33		35	330399	362.52	18	5
	66	332045	199976	35	0		35	324836	366797	18	6
	66	321815	198219	35	1		35	319798	359867	6	7
	66	318114	195915	36	2		35	314436	367287	6	8
	66	318097	192597	37	3		35	311832	340369	6	9
	66	314983	183947	38	4		35	308711	351738	0	10
	66	314047	189783	39	5		35	311212	333.95	0	11
	66	348783	200425	39	6		35	310682	344903	0	12
	66	354766	203931	39	7		35	303803	430728	0	13
	66	354072	208364	39	8		35	331502	402165	24	16
	66	355342	215344	40	9		35	330366	403574	36	17
	66	354963	218177	40	10		35	327395	384837	24	18
	66	347731	219705	41	11		35	327639	396733	24	19
	66	349372	222143	41	12		35	321962	408887	12	20
	66	349856	225776	42	13		35	316478	410789	0	21
	66	346604	225804	42	14		35	315587	421905	0	22
	66	347109	228649	42	15		35	304198	425425	66	27
	66	348606	235372	43	16		35	300056	430656	66	28
	66	351781	238995	43	17		35	297768	434267	66	29
	66	352929	242012	43	18		35	299708	440237	78	30
	66	352587	242338	44	19		35	305.6	444876	78	31
	66	350395	244404	44	20		35	309246	456232	54	32
	66	349677	248739	44	21		35	314705	454122	78	33
	66	351177	253324	44	22		35	321493	455008	96	34
	66	350737	254359	44	23		35	329.2	457877	96	35
	66	353651	260639	44	24		35	329024	458895	108	36
	66	352744	264167	45	25		35	336492	451392	72	37
	66	357601	261759	45	26		35	340482	447649	54	38
	66	363072	264164	45	27		35	352455	439866	90	39
	66	368158	261426	46	28		35	357.19	442.99	54	40
	66	365784	263782	46	29		35	368953	433971	96	41
	66	366252	265341	46	30		35	376826	422976	78	42
	66	365703	268889	46	31		35	385295	415249	114	43
	66	367407	270373	47	32		36	374004	370688	12	1
	66	371953	270458	47	33		36	373287	374363	12	2
	66	379659	272098	47	34		36	371866	366781	12	3
	66	382147	275154	47	35		36	368132	368187	12	4
	66	383456	272641	48	36		36	366325	337935	12	5
	66	389922	274381	48	37		36	356759	338807	12	6
	66	389064	270447	49	38		36	349992	330778	12	7
	66	388524	270300	49	39		36	344902	337646	6	8
	66	389527	270346	49	40		36	340215	312947	0	9
	66	390115	270585	49	41		36	362774	375213	30	16
	66	398613	270700	50	42		36	362605	379091	30	17
	66	405138	271983	50	43		36	358.71	359688	30	18
	69	837086	302358	21	0		36	353788	364468	24	19
	69	832708	309344	21	1		36	349.59	378717	12	20
	69	823217	311083	21	2		36	346271	379217	12	21
	69	824279	312404	23	3		36	343.75	391152	6	22
	69	824616	306771	23	4		36	341312	404668	0	23
	69	829694	302067	23	5		36	337621	391689	60	27
	69	860911	305288	23	6		36	334279	394371	60	28
	69	862200	304496	24	7		36	333745	404904	60	29
	69	861492	310379	24	8		36	337253	403993	72	30
	69	862110	315766	24	9		36	337893	411684	72	31
	69	863554	315309	26	10		36	341649	423729	48	32
	69	860197	317588	26	11		36	344272	416624	66	33
	69	857846	319131	26	12		36	353828	419835	84	34
	69	857863	320176	26	13		36	358259	423957	84	35
	69	858933	321225	26	14		36	364988	428.78	96	36
	69	864213	323599	26	15		36	368768	417893	66	37
	69	864143	324591	26	16		36	376237	417.29	42	38
	69	867628	326310	26	17		36	387.27	406187	78	39
	69	865923	333228	26	18		36	392475	414714	36	40
	69	865420	341815	26	19		36	409347	404456	72	41
	69	864893	342263	27	20		36	414162	398009	60	42
	69	862283	346428	27	21		36	424088	389514	96	43
	69	860424	349921	27	22		37	364.04	390139	18	1
	69	854665	355674	28	23		37	365289	393647	18	2
	69	854656	357679	28	24		37	361543	380818	18	3
	69	854858	359005	28	25		37	358972	384938	18	4
	69	853798	356292	28	26		37	352.83	347988	18	5
	69	854272	355972	28	27		37	349168	359737	18	6
	69	859812	355529	28	28		37	340731	347134	12	7
	69	857394	351426	28	29		37	338596	358099	6	8
	69	853918	351185	28	30		37	335.2	334041	0	9
	69	856214	348274	28	31		37	352631	398442	30	16
	69	856371	350413	29	32		37	355755	401302	30	17
	69	857292	348309	29	33		37	353398	377462	24	18
	69	861095	346663	29	34		37	348.36	394696	24	19
	69	862863	347635	29	35		37	342.05	402343	12	20
	69	866009	349416	30	36		37	336745	407341	12	21
	69	866135	350207	31	37		37	336167	415429	0	22
	69	865542	350339	31	38		37	330726	432341	0	23
	69	864388	351462	32	39		37	331319	421.42	72	27
	69	864351	353111	32	40		37	323481	414242	60	28
	69	866757	352515	32	41		37	320667	420.4	60	29
	69	865904	352269	32	42		37	324239	424132	72	30
	69	863890	352933	32	43		37	327144	432145	72	31
	69	862134	351240	32	44		37	330987	437906	48	32
	69	861242	357607	32	45		37	332744	437102	72	33
	69	864599	358626	33	46		37	343904	436379	84	34
	69	864444	353260	34	47		37	348545	437981	96	35
	69	859722	348164	34	48		37	353826	443303	96	36
	69	857643	344879	34	49		37	358067	436214	66	37
	69	849186	343102	35	50		37	364.62	432384	48	38
	71	781952	211626	31	0		37	377713	427594	84	39
	71	775711	213378	31	1		37	378242	432.64	42	40
	71	770594	211275	31	2		37	394281	425393	90	41
	71	771970	209049	31	3		37	376462	427855	84	42
	71	770598	203107	32	4		37	387399	416279	114	43
	71	772265	200245	32	5		38	339003	371827	12	1
	71	797087	204181	32	6		38	336393	372044	12	2
	71	799329	205786	32	7		38	335233	361073	12	3
	71	794933	211804	32	8		38	331299	367.75	12	4
	71	794427	213317	32	9		38	326979	328538	12	5
	71	785748	228366	34	10		38	321549	333839	12	6
	71	785313	223501	34	11		38	315411	326404	12	7
	71	784782	225497	35	12		38	311109	340358	12	8
	71	789215	222688	35	13		38	304639	312281	0	9
	71	790487	225828	35	14		38	326819	360189	12	16
	71	795211	223377	35	15		38	326675	361891	12	17
	71	792422	227569	36	16		38	322.12	343937	12	18
	71	795205	226336	36	17		38	318817	358084	12	19
	71	797719	228415	36	18		38	310735	370.62	12	20
	71	798737	230066	36	19		38	307766	370564	6	21
	71	798201	231274	36	20		38	306135	381445	6	22
	71	791933	236664	36	21		38	302826	398695	0	23
	71	797291	235504	36	22		38	295592	378869	60	27
	71	796969	237369	36	23		38	294525	387093	60	28
	71	795181	238868	37	24		38	292539	391109	60	29
	71	790770	243508	38	25		38	300758	398617	66	30
	71	787297	241663	38	26		38	307308	407173	66	31
	71	785853	241750	38	27		38	307368	420017	54	32
	71	784384	246030	39	28		38	307797	411837	72	33
	71	783085	242921	39	29		38	312877	407518	72	34
	71	777752	245889	39	30		38	319492	410436	72	35
	71	777575	244432	39	31		38	317468	413703	90	36
	71	775700	245348	40	32		38	325362	404243	66	37
	71	777740	243660	40	33		38	328145	402817	42	38
	71	778717	243097	41	34		38	336055	382402	42	39
	71	777429	242595	42	35		38	339897	398016	36	40
	71	777254	241329	42	36		38	347794	386765	60	41
	71	764989	248589	43	37		38	351.24	382579	48	42
	71	766835	243520	41	38		38	360503	371.36	72	43
	71	760661	239319	41	39		39	242715	450859	24	1
	71	750351	231978	41	40		39	241.09	453399	24	2
	71	756145	240783	39	41		39	234989	437721	24	3
	71	769432	232252	42	42		39	232726	440196	24	4
	71	766280	230904	42	43		39	230369	404824	18	5
	71	770456	224636	42	44		39	227068	411562	12	6
	71	769080	223676	42	45		39	218696	398805	12	7
	71	759256	226236	43	46		39	218865	412017	0	8
	71	756011	226838	43	47		39	243226	445813	0	17
	71	755897	223903	45	48		39	237073	424.46	0	18
	71	753832	218748	46	49		39	208681	444872	36	27
	71	744271	217331	46	50		39	204596	451965	36	28
	73	674323	189464	34	0		39	200062	455773	36	29
	73	665511	194921	34	1		39	203972	460578	42	30
	73	659807	195408	34	2		39	207346	464822	42	31
	73	662616	188207	36	3		39	207205	472725	18	32
	73	663378	187170	36	4		39	209054	471223	42	33
	73	663564	183344	37	5		39	214549	469924	60	34
	73	699359	189405	37	6		39	221006	471721	66	35
	73	703431	192020	37	7		39	228.18	470947	84	36
	73	702198	195114	37	8		39	224955	484497	0	37
	73	704390	195982	38	9		39	239512	465609	30	38
	73	704928	194995	38	10		39	254505	454054	66	39
	73	701685	199508	40	11		39	247345	463465	18	40
	73	701626	203775	40	12		39	260751	446956	72	41
	73	704314	200837	42	13		39	265606	450944	72	42
	73	704540	203519	42	14		39	280483	445307	96	43
	73	704360	205468	42	15		40	236588	430467	12	1
	73	704075	207111	42	16		40	237772	433744	12	2
	73	706539	208057	42	17		40	230451	417.36	12	3
	73	707314	209529	42	18		40	226255	420213	12	4
	73	704024	207627	43	19		40	231971	386271	0	5
	73	705531	210038	43	20		40	222486	393578	0	6
	73	706518	209537	43	21		40	211063	382091	0	7
	73	699571	210222	44	22		40	225965	417424	0	17
	73	701496	213128	44	23		40	221.3	397.63	0	18
	73	697462	214890	45	24		40	192887	410247	42	27
	73	699636	216400	45	25		40	191248	414925	42	28
	73	690090	215908	46	26		40	185502	417544	42	29
	73	698390	216000	46	27		40	190591	421079	54	30
	73	698433	218512	46	28		40	192.73	423979	54	31
	73	697246	217118	46	29		40	192996	434028	30	32
	73	685626	217799	46	30		40	196808	429067	54	33
	73	688184	214581	46	31		40	204531	428.3	72	34
	73	685258	213062	47	32		40	215112	432751	84	35
	73	686897	212213	47	33		40	209463	431.26	84	36
	73	689422	209141	48	34		40	215571	426435	54	37
	73	689255	210750	49	35		40	216072	423183	36	38
	73	686528	212506	49	36		40	234142	414191	72	39
	73	685046	212930	49	37		40	224695	421493	24	40
	73	675733	218221	49	38		40	237235	407484	72	41
	73	675339	208878	50	39		40	241063	411583	66	42
	73	672076	208765	51	40		40	251158	403.4	102	43
	73	675428	205137	51	41		41	233638	384576	48	1
	73	669655	200961	51	42		41	231619	387259	48	2
	73	680287	191726	53	43		41	226719	373.23	42	3
	73	676519	202545	52	44		41	223672	378881	42	4
	73	687611	195660	53	45		41	218056	343441	42	5
	73	684788	197363	52	46		41	214102	349225	36	6
	73	679307	194143	53	47		41	210.45	340978	36	7
	73	674619	196913	53	48		41	205498	348746	30	8
	73	669370	193988	54	49		41	195929	329.2	18	9
	73	663288	193354	54	50		41	192567	340479	6	10
	76	275802	238619	35	0		41	189271	317.97	0	11
	76	261463	233512	35	1		41	184178	325969	0	12
	76	257550	233068	37	2		41	178206	414383	0	13
	76	251518	225889	37	3		41	178321	418193	0	14
	76	254796	220802	39	4		41	211926	378.88	42	16
	76	250023	220897	39	5		41	207885	381924	42	17
	76	292503	229019	40	6		41	209315	358.6	42	18
	76	296182	229567	40	7		41	203871	363171	30	19
	76	295900	234701	40	8		41	196.94	376813	30	20
	76	294885	242206	40	9		41	194.41	376972	30	21
	76	289983	247355	41	10		41	192.49	384842	18	22
	76	288577	250006	41	11		41	188938	399149	18	23
	76	293526	256435	42	12		41	186814	408571	18	24
	76	290319	258208	42	13		41	184318	398774	18	25
	76	290256	266762	42	14		41	183162	406383	18	26
	76	290271	272243	42	15		41	175611	383396	102	27
	76	292433	274276	43	16		41	170425	385.76	108	28
	76	293734	279115	43	17		41	170745	388309	108	29
	76	294319	284053	43	18		41	179836	388	114	30
	76	297234	289200	44	19		41	178516	395234	114	31
	76	295034	293290	44	20		41	181551	400426	102	32
	76	292872	296297	44	21		41	189139	398617	126	33
	76	302936	297951	45	22		41	196971	397463	132	34
	76	305740	298967	45	23		41	200333	402981	144	35
	76	308930	302155	45	24		41	199192	407408	144	36
	76	309526	307493	45	25		41	209516	392184	132	37
	76	308688	309339	45	26		41	216.14	390344	120	38
	76	312323	304562	45	27		41	222189	382739	144	39
	76	323501	307051	47	28		41	228464	381782	114	40
	76	323306	309300	47	29		41	240861	375613	144	41
	76	323399	313043	47	30		41	245103	376.05	144	42
	76	318856	313317	47	31		41	252624	370299	174	43
	76	317723	318025	47	32		42	217.13	397169	12	1
	76	316387	323847	46	33		42	213407	398387	12	2
	76	325905	328910	47	34		42	211055	384005	12	3
	76	326811	328825	47	35		42	207668	387885	12	4
	76	323661	331240	47	36		42	202694	350.48	6	5
	76	328066	338989	48	37		42	199559	359026	6	6
	80	161812	485103	18	0		42	193.18	344332	0	7
	80	143624	487465	19	1		42	189547	358802	0	8
	80	129842	484351	20	2		42	206.96	371786	18	17
	80	123894	483825	21	3		42	208406	348235	24	18
	80	121784	480227	23	4		42	205511	356778	24	19
	80	119914	469872	24	5		42	204282	362142	12	20
	80	149680	475448	24	6		42	197.51	361201	12	21
	80	154819	473876	24	7		42	190.75	373306	6	22
	80	151285	479400	24	8		42	185018	388259	6	23
	80	157263	482341	25	9		42	186.74	397041	0	24
	80	160894	485346	26	10		42	189.54	389206	0	26
	80	161736	483871	26	11		42	189492	365839	60	27
	80	167138	482519	27	12		42	187.26	369142	60	28
	80	173787	482867	28	13		42	179247	375816	66	29
	80	172778	483532	28	14		42	187359	377423	78	30
	80	175143	487815	28	15		42	184681	385.45	78	31
	80	173361	487579	29	16		42	185746	390389	60	32
	80	176852	487873	29	17		42	189768	384819	84	33
	80	186275	494217	30	18		42	196064	384096	96	34
	80	197341	492512	31	19		42	197084	390	102	35
	80	198113	490617	31	20		42	200325	392797	108	36
	80	204201	489376	32	21		42	215537	378818	108	37
	80	201479	490932	32	22		42	221792	373374	84	38
	80	206595	490642	33	23		42	226766	366825	108	39
	80	211933	492883	33	24		42	230506	370006	84	40
	80	213162	497813	33	25		42	241245	360287	108	41
	80	212835	487663	34	26		42	246911	361649	108	42
	80	219486	488383	34	27		42	254328	358156	132	43
	80	229067	485112	35	28		43	211685	497565	18	1
	80	230219	484331	35	29		43	211095	500468	18	2
	80	233137	486159	35	30		43	203839	486805	18	3
	80	235755	483099	35	31		43	198852	492121	18	4
	80	238740	487415	35	32		43	199958	453866	12	5
	80	239864	481829	35	33		43	193359	460785	6	6
	80	253437	481514	35	34		43	181182	450885	0	7
	80	261920	485354	35	35		43	173997	502115	12	28
	80	268389	484974	35	36		43	163214	508181	12	29
	80	263273	480741	35	37		43	158207	515214	12	30
	80	265613	472856	36	38		43	161	518814	12	31
	80	272167	472476	36	39		43	164.8	528358	12	33
	80	277510	471302	36	40		43	178186	528605	30	34
	80	290439	467632	37	41		43	183071	530477	48	35
	80	298285	466776	37	42		43	188219	531718	48	36
	80	307962	471878	37	43		43	184041	534492	6	37
	80	318925	472917	37	44		43	188777	525832	12	38
	80	317839	466342	37	45		43	214632	514273	42	39
	80	326854	465533	37	46		43	236959	498.18	48	41
	80	337691	466101	37	47		43	241407	503866	24	42
	80	344128	469360	39	48		43	258401	495471	60	43
	80	355562	473559	39	49		44	687519	471657	60	1
	80	353955	471044	40	50		44	687775	475936	60	2
	81	119418	573772	12	0		44	687703	463814	60	3
	81	98894	576117	14	1		44	686459	470114	60	4
	81	85138	571240	14	2		44	681747	435901	48	5
	81	77361	576246	16	3		44	678291	447.12	48	6
	81	71868	566007	18	4		44	674024	441032	36	7
	81	73350	562597	18	5		44	667935	457281	24	8
	81	108838	563419	18	6		44	667866	433785	6	9
	81	111550	565851	19	7		44	669297	438689	6	10
	81	111360	568975	19	8		44	660539	420179	0	11
	81	113183	572750	20	9		44	679186	489812	0	16
	81	114173	573984	20	10		44	680.44	487839	18	17
	81	112795	577773	21	11		44	674912	464238	6	18
	81	117558	581129	21	12		44	674774	477654	0	19
	81	120160	581540	22	13		44	672796	483999	0	20
	81	122198	582328	22	14		44	642395	496333	0	27
	81	125418	584849	23	15		44	638651	498101	18	28
	81	125121	586655	23	16		44	634953	500857	18	29
	81	127280	587421	23	17		44	646854	503788	18	30
	81	127256	591818	24	18		44	648765	502992	24	31
	81	134624	596115	24	19		44	667048	508437	18	32
	81	131478	597443	25	20		44	654424	508765	18	33
	81	130518	601227	25	21		44	666177	505718	48	34
	81	126281	602727	26	22		44	673572	500793	48	35
	81	134302	603690	26	23		44	675013	502978	66	36
	81	129718	599954	27	24		44	683802	492.78	36	37
	81	141423	599944	27	25		44	687749	480153	36	38
	81	135358	596383	28	26		44	702586	461741	78	39
	81	132526	597327	29	27		44	706222	461745	48	40
	81	136973	594978	30	28		44	732084	446928	72	41
	81	139921	598582	30	29		44	735712	418649	78	42
	81	140592	596979	30	30		44	743604	404625	114	43
	81	141761	590579	31	31		45	600968	418271	66	1
	81	144774	574632	32	32		45	596496	421093	66	2
	81	147482	565353	33	33		45	594333	411212	66	3
	81	159935	569056	33	34		45	592891	415914	66	4
	81	166769	565919	34	35		45	590146	391.82	60	5
	81	173424	568383	34	36		45	585423	400742	60	6
	81	175046	566681	34	37		45	579901	392932	42	7
	81	174881	560215	35	38		45	577315	410226	42	8
	81	176794	567823	35	39		45	576401	382244	24	9
	81	186586	567362	35	40		45	571971	394896	24	10
	81	193041	570853	36	41		45	570149	374538	24	11
	81	198367	569929	36	42		45	563746	383787	12	12
	81	209787	575317	36	43		45	558194	471868	12	13
	81	215449	577577	36	44		45	553883	482616	12	14
	81	221799	571463	37	45		45	549147	380784	0	15
	81	230343	578617	38	46		45	586911	449146	54	16
	81	239055	580861	38	47		45	583.75	454745	54	17
	81	243714	577519	39	48		45	580685	436.15	42	18
	81	249733	584545	40	49		45	579424	443.13	42	19
	81	251923	589864	40	50		45	569935	455773	30	20
	85	764938	369983	29	0		45	566332	456861	30	21
	85	757823	372734	30	1		45	564616	467161	12	22
	85	747542	373580	31	2		45	561899	482692	0	23
	85	750550	369392	32	3		45	558604	490941	0	24
	85	744389	359093	34	4		45	556531	480809	0	25
	85	746222	356967	34	5		45	554505	490374	0	26
	85	776681	353821	35	6		45	550475	468697	84	27
	85	780605	355958	35	7		45	545808	475774	84	28
	85	774863	361312	35	8		45	542095	479223	84	29
	85	770975	363952	36	9		45	547507	480504	84	30
	85	771617	364762	37	10		45	547319	482477	84	31
	85	766395	367649	37	11		45	548394	490964	60	32
	85	766970	363161	38	12		45	553043	487554	84	33
	85	760516	356373	39	13		45	564128	484215	108	34
	85	751939	352757	40	14		45	565741	486412	108	35
	85	753726	350079	41	15		45	567.15	484845	108	36
	85	749836	352430	41	16		45	572803	472777	84	37
	85	743243	346896	42	17		45	580458	464985	72	38
	85	745783	356262	42	18		45	590.35	452188	96	39
	85	746727	355798	43	19		45	589631	447344	60	40
	85	743844	357200	43	20		45	604044	438496	96	41
	85	739249	357843	43	21		45	610129	419373	96	42
	85	739926	359684	44	22		45	616408	407808	120	43
	85	734913	362535	44	23		47	556153	250.24	78	1
	85	737128	363690	44	24		47	553596	256743	78	2
	85	728834	357780	46	25		47	553306	245.6	78	3
	85	725482	356611	46	26		47	549976	253429	78	4
	85	721924	357125	46	27		47	548971	220151	78	5
	85	722831	355774	47	28		47	543.32	230.68	78	6
	85	719280	356851	48	29		47	540801	220598	78	7
	85	712883	357979	48	30		47	536281	236209	60	8
	85	717093	357237	48	31		47	536147	207362	60	9
	85	706568	359511	48	32		47	532004	220512	48	10
	85	699247	360564	48	33		47	525404	202676	48	11
	85	694302	365502	48	34		47	527286	211132	48	12
	85	693534	364851	48	35		47	524764	299061	42	13
	85	685812	369939	48	36		47	521.95	305583	42	14
	85	676698	371787	48	37		47	519135	201136	42	15
	85	674286	371387	49	38		47	559002	273571	96	16
	85	661406	368888	49	39		47	559393	275906	96	17
	85	662842	370891	50	40		47	559527	259047	96	18
	85	651913	369216	49	41		47	552886	270954	78	19
	85	650914	372086	49	42		47	551992	278559	78	20
	85	643256	373265	49	43		47	543783	280.36	66	21
	85	642401	375715	49	44		47	542628	291.69	66	22
	85	635271	376246	49	45		47	544.63	305391	66	23
	85	632118	376629	49	46		47	543404	319243	48	24
	85	623619	374924	49	47		47	541565	309698	48	25
	85	618083	376514	48	48		47	545456	317621	48	26
	85	616832	376095	48	49		47	557.88	292832	138	27
	85	608565	377944	49	50		47	543074	298.65	138	28
	86	76273	375818	16	0		47	545605	302353	138	29
	86	60332	371681	17	1		47	551634	304173	138	30
	86	54882	367361	17	2		47	556.55	308907	138	31
	86	49916	363714	18	3		47	565871	317166	138	32
	86	45882	357974	19	4		47	575166	311888	162	33
	86	46332	355908	19	5		47	578536	310908	162	34
	86	79755	357011	19	6		47	581087	310828	162	35
	86	83808	356718	20	7		47	581922	311137	162	36
	86	93070	367193	20	8		47	585449	296372	120	37
	86	94273	368526	20	9		47	592.97	293369	120	38
	86	90332	364150	20	10		47	596.38	273724	120	39
	86	91862	371425	21	11		47	609273	267826	120	40
	86	87777	367023	21	12		47	618043	258969	138	41
	86	96566	373267	22	13		47	610271	238918	138	42
	86	99206	373573	22	14		47	613519	227838	138	43
	86	100995	375969	22	15		48	381166	352575	66	1
	86	100997	378074	22	16		48	377257	357864	66	2
	86	102650	379114	22	17		48	377844	342105	66	3
	86	105446	380222	22	18		48	372424	348781	66	4
	86	106562	379434	22	19		48	364732	314196	60	5
	86	112589	379418	22	20		48	360084	321116	60	6
	86	112771	378893	22	21		48	355005	313678	54	7
	86	110501	379718	22	22		48	353381	322682	48	8
	86	112152	377530	22	23		48	348258	296.54	42	9
	86	116295	376858	22	24		48	343464	312957	42	10
	86	113333	379266	24	25		48	343547	284678	36	11
	86	117690	374886	24	26		48	341641	294204	30	12
	86	121483	373283	24	27		48	334553	380565	30	13
	86	125409	372320	24	28		48	330209	394.29	24	14
	86	129079	368792	26	29		48	324943	290992	18	15
	86	133192	365820	26	30		48	365832	356.79	72	16
	86	129925	365503	26	31		48	358997	360591	72	17
	86	130687	363946	26	32		48	354463	341414	66	18
	86	133081	362584	27	33		48	359875	348181	60	19
	86	135581	364418	27	34		48	351025	357889	54	20
	86	132905	366827	27	35		48	350071	359775	42	21
	86	138241	365851	29	36		48	346391	369875	42	22
	86	142039	361586	29	37		48	349876	383697	36	23
	86	144931	360563	30	38		48	350399	397333	30	24
	86	145461	362862	31	39		48	348524	386062	30	25
	86	145995	357884	31	40		48	350169	392659	30	26
	86	153446	359526	32	41		48	347646	369599	114	27
	86	163191	361370	32	42		48	340981	375077	120	28
	86	166114	361497	34	43		48	342277	380994	120	29
	86	178456	361786	35	44		48	348615	383172	120	30
	86	174214	361929	35	45		48	348271	388756	120	31
	86	180995	363680	37	46		48	350498	398251	102	32
	86	187900	365303	37	47		48	352186	397926	120	33
	86	201760	366895	40	48		48	362999	402935	144	34
	86	198348	367145	40	49		48	362.71	404531	144	35
	86	196364	367299	42	50		48	368765	403149	150	36
	88	521159	214973	37	0		48	375067	385796	126	37
	88	512414	216303	39	1		48	381608	379655	114	38
	88	509157	215672	39	2		48	391609	367418	132	39
	88	511970	209374	39	3		48	394316	367244	96	40
	88	508171	206745	41	4		48	406638	361275	126	41
	88	504617	206335	41	5		48	407779	355821	120	42
	88	547489	213414	41	6		48	416274	347484	150	43
	88	551582	212038	41	7		49	611122	485288	120	1
	88	559737	219207	41	8		49	606925	491588	120	2
	88	560216	223917	41	9		49	609607	489731	120	3
	88	560346	225641	42	10		49	603698	484.57	120	4
	88	556895	228966	43	11		49	602974	451844	120	5
	88	559264	234025	43	12		49	596207	464747	108	6
	88	555243	235715	44	13		49	593492	458975	108	7
	88	557430	239828	44	14		49	593694	473258	96	8
	88	552422	243936	44	15		49	587114	447801	84	9
	88	553899	243878	44	16		49	585529	454073	72	10
	88	553329	248080	45	17		49	581508	432962	66	11
	88	558385	249195	45	18		49	578504	444.56	66	12
	88	557415	256105	46	19		49	573264	530633	54	13
	88	559639	253088	46	20		49	570828	541606	54	14
	88	561853	262485	46	21		49	566605	438037	54	15
	88	563613	259911	46	22		49	602056	507467	102	16
	88	563548	260302	46	23		49	602.93	510316	102	17
	88	562028	265064	47	24		49	595.03	493779	102	18
	88	564033	266184	47	25		49	594968	505344	84	19
	88	562813	267387	48	26		49	587775	513805	84	20
	88	566393	266561	48	27		49	584687	514722	66	21
	88	569772	266900	48	28		49	582209	528602	66	22
	88	568462	267290	48	29		49	578751	544351	54	23
	88	566844	266767	48	30		49	579408	556011	54	24
	88	560806	268681	48	31		49	572875	542.22	42	25
	88	561341	273986	49	32		49	573883	550334	42	26
	88	567672	274169	49	33		49	570463	530703	126	27
	88	573376	282288	49	34		49	564994	536179	126	28
	88	572278	283247	50	35		49	563235	543.11	126	29
	88	571812	286694	50	36		49	568939	542.46	132	30
	88	574154	290723	50	37		49	571924	546878	132	31
	88	575658	289263	50	38		49	572844	554492	126	32
	88	562627	296572	51	39		49	577098	550557	138	33
	88	562236	300180	51	40		49	582852	548814	156	34
	88	563038	303181	51	41		49	579173	547411	156	35
	88	558958	301164	52	42		49	583708	545565	168	36
	88	567996	298847	52	43		49	595358	530707	168	37
	88	571082	296972	52	44		49	598686	521.43	150	38
	88	573408	295779	52	45		49	599371	511753	168	39
	88	572291	293787	53	46		49	605016	506376	144	40
	88	568962	292014	54	47		49	614749	489.19	168	41
	88	568385	291655	54	48		49	624756	467532	168	42
	88	561981	294799	55	49		49	625308	457158	204	43
	88	557314	296821	55	50		51	591829	495.93	108	1
	89	881036	455125	23	0		51	587341	504.51	108	2
	89	872874	458582	23	1		51	588503	492519	108	3
	89	862041	456922	23	2		51	586466	497858	102	4
	89	857813	458275	23	3		51	577484	467711	102	5
	89	858245	454375	25	4		51	575.9	475547	96	6
	89	855558	454154	25	5		51	575.56	469816	84	7
	89	882631	457227	25	6		51	575318	481778	72	8
	89	888322	458579	26	7		51	573212	455.92	60	9
	89	882166	459951	26	8		51	565293	468084	54	10
	89	885018	463027	27	9		51	564521	446399	48	11
	89	886094	461900	28	10		51	559.98	456274	42	12
	89	879063	460877	28	11		51	552.66	543395	42	13
	89	892731	458205	30	12		51	546106	553713	36	14
	89	889136	453726	30	13		51	544295	451357	30	15
	89	902278	461677	32	14		51	578071	521871	72	16
	89	902193	462066	32	15		51	572251	528091	84	17
	89	902208	461683	33	16		51	571701	508388	72	18
	89	902405	458493	33	17		51	566.08	521198	60	19
	89	906509	462650	33	18		51	557246	533642	48	20
	89	903734	464558	33	19		51	554435	535484	48	21
	89	904714	465656	34	20		51	549928	546276	36	22
	89	902308	468103	34	21		51	552315	558.91	24	23
	89	914563	469664	36	22		51	550612	568483	18	24
	89	907306	469774	36	23		51	550675	558361	12	25
	89	913805	469881	37	24		51	549575	566362	12	26
	89	911340	470960	37	25		51	547042	541847	90	27
	89	912061	466888	38	26		51	540857	548993	90	28
	89	912933	469077	38	27		51	538.97	552479	90	29
	89	920328	464432	39	28		51	542414	556572	102	30
	89	922527	463828	40	29		51	542607	561086	102	31
	89	913494	468751	40	30		51	543388	567.59	84	32
	89	907191	468623	40	31		51	545716	563319	102	33
	89	908069	466700	41	32		51	558649	558431	120	34
	89	915209	462206	42	33		51	558777	558741	144	35
	89	913614	463743	42	34		51	560464	568204	144	36
	89	911111	465418	43	35		51	570556	549401	138	37
	89	913209	465790	44	36		51	572501	541.3	114	38
	89	910442	467442	45	37		51	580425	531126	144	39
	89	912682	465461	47	38		51	584874	529076	120	40
	89	901473	467822	47	39		51	598335	516616	150	41
	89	894493	468942	48	40		51	607.32	494856	150	42
	89	892812	470787	48	41		51	607.74	483952	180	43
	89	895794	465760	49	42		52	604.5	475.41	120	1
	89	895639	465966	50	43		52	601402	482921	120	2
	89	895812	465836	50	44		52	601.3	471851	120	3
	89	888148	475309	50	45		52	595.94	477.35	120	4
	89	884519	467365	52	46		52	591752	443916	120	5
	89	876967	479164	53	47		52	587067	455007	120	6
	89	870566	475642	54	48		52	583908	449257	102	7
	89	862926	472325	54	49		52	585589	466233	102	8
	89	854867	470707	55	50		52	579751	436.13	84	9
	100	171611	519317	12	0		52	575241	447621	84	10
	100	154425	521106	13	1		52	573521	425037	84	11
	100	148746	526830	16	2		52	570939	437802	60	12
	100	138239	527890	16	3		52	565677	522.02	60	13
	100	137865	529050	18	4		52	561681	533745	60	14
	100	139194	526480	19	5		52	558567	430975	60	15
	100	167713	527298	19	6		52	577796	521924	72	16
	100	172666	532734	20	7		52	581638	524426	72	17
	100	172593	534947	20	8		52	588174	482665	90	18
	100	172922	536921	20	9		52	582396	496596	90	19
	100	169929	539249	20	10		52	575887	507497	84	20
	100	176394	543716	22	11		52	574.82	510365	84	21
	100	177350	543729	22	12		52	567098	520079	66	22
	100	185838	547389	24	13		52	564187	537327	66	23
	100	185473	546552	24	14		52	563627	545413	54	24
	100	188314	547982	24	15		52	559834	539303	54	25
	100	192945	554593	25	16		52	563225	541269	42	26
	100	194413	555522	25	17		52	558226	516679	120	27
	100	193006	556780	25	18		52	554969	523974	120	28
	100	193722	556702	25	19		52	550008	530787	120	29
	100	203781	559027	27	20		52	555.23	530115	138	30
	100	202137	560525	27	21		52	556163	533086	138	31
	100	202465	559888	27	22		52	558243	543.84	120	32
	100	204116	558578	27	23		52	559819	537294	138	33
	100	203822	558159	27	24		52	571305	533.28	150	34
	100	209638	557478	29	25		52	567709	535748	150	35
	100	207619	557897	29	26		52	570745	535818	174	36
	100	212323	555812	30	27		52	578558	520998	174	37
	100	211253	551155	30	28		52	580988	512.91	150	38
	100	211049	550815	30	29		52	582117	504.25	180	39
	100	215394	550090	30	30		52	589956	505705	156	40
	100	217688	547524	30	31		52	598141	489594	186	41
	100	218044	546523	30	32		52	607206	472446	186	42
	100	222964	542226	30	33		52	608626	454721	210	43
	100	230127	543264	30	34		53	598071	495107	126	1
	100	237520	546217	30	35		53	594243	501.47	120	2
	100	244302	546778	31	36		53	593069	486782	120	3
	100	243418	540712	31	37		53	589693	495342	120	4
	100	244880	537289	31	38		53	587304	461853	114	5
	100	245049	534550	31	39		53	582006	475599	114	6
	100	250386	533797	31	40		53	577822	468421	102	7
	100	260036	534693	31	41		53	575543	480998	90	8
	100	266672	536151	31	42		53	579303	452925	72	9
	100	278674	536836	31	43		53	568815	467406	72	10
	100	284610	537644	31	44		53	567891	451017	72	11
	100	297647	538105	31	45		53	563.6	455685	60	12
	100	308205	540922	32	46		53	556732	546537	60	13
	100	311176	536344	32	47		53	557621	552617	48	14
	100	315810	534305	32	48		53	552289	452968	48	15
	100	322432	537020	33	49		53	585282	519232	90	16
	100	322403	539677	34	50		53	589511	521401	90	17
	104	129311	546109	16	4		53	583.15	506756	84	18
	104	137988	545015	17	5		53	578559	517667	72	19
	104	172315	548543	17	6		53	571908	529803	66	20
	104	170194	547974	18	7		53	568783	534421	60	21
	104	171261	551286	18	8		53	566753	542756	48	22
	104	170155	554102	18	9		53	564.53	555662	42	23
	104	172755	558331	20	10		53	564925	564724	30	24
	104	173145	561950	20	11		53	561205	556111	30	25
	104	174743	562546	21	12		53	561572	567789	30	26
	104	179611	563641	22	13		53	560101	539558	108	27
	104	182051	564302	23	14		53	557281	545651	108	28
	104	183052	566511	23	15		53	550143	551674	108	29
	104	184213	572093	24	16		53	558268	551129	108	30
	104	186026	573967	24	17		53	563002	554301	108	31
	104	184889	576957	24	18		53	560513	564035	102	32
	104	191784	581597	25	19		53	566014	558217	120	33
	104	190160	578996	25	20		53	570811	554302	132	34
	104	189862	580563	25	21		53	573013	559773	144	35
	104	184856	580011	25	22		53	575893	559439	150	36
	104	187788	579843	26	23		53	585386	540988	144	37
	104	186497	577952	26	24		53	590241	533748	126	38
	104	194391	582257	28	25		53	597885	520215	150	39
	104	194229	579314	28	26		53	596.8	518576	126	40
	104	195080	577958	29	27		53	609688	504126	150	41
	104	207606	576124	29	28		53	615223	482379	150	42
	104	200621	576791	31	29		53	619414	469909	180	43
	104	202731	576623	31	30		54	561639	451548	108	1
	104	202535	571553	31	31		54	553782	460055	108	2
	104	195772	564170	31	32		54	554233	447047	108	3
	104	201838	563512	31	33		54	552421	450942	108	4
	104	211909	562083	32	34		54	551908	416	102	5
	104	215565	562723	32	35		54	546265	426131	96	6
	104	220273	562029	32	36		54	539419	428.09	96	7
	104	222284	560202	32	37		54	538.58	436633	84	8
	104	223518	553641	32	38		54	538076	414561	78	9
	104	232540	553869	32	39		54	534268	421273	66	10
	104	240800	551581	33	40		54	529137	405	66	11
	104	251449	556781	33	41		54	525244	417128	66	12
	104	258046	557741	33	42		54	518504	501.82	60	13
	104	267951	563479	33	43		54	516172	508861	54	14
	104	273434	564720	33	44		54	512836	404.97	48	15
	104	283157	566766	33	45		54	543334	474694	102	16
	104	285655	565065	34	46		54	545826	476039	102	17
	104	294280	561468	35	47		54	539343	458324	96	18
	104	302761	562822	35	48		54	537.25	468456	84	19
	108	171788	431846	23	7		54	531105	479343	72	20
	108	172493	436026	23	8		54	526496	479742	72	21
	108	178958	440180	23	9		54	520347	490947	66	22
	108	178622	447477	23	10		54	516869	507908	60	23
	108	178324	440770	26	11		54	516812	518182	60	24
	108	182537	445312	26	12		54	513022	508544	48	25
	108	190428	450674	26	13		54	513497	511674	48	26
	108	196082	453916	26	14		54	507711	491.93	126	27
	108	198186	450957	28	15		54	500796	500589	132	28
	108	200560	454230	28	16		54	497176	504957	132	29
	108	208283	456713	28	17		54	501555	511529	144	30
	108	210466	454392	31	18		54	500138	516031	144	31
	108	217386	457282	31	19		54	500416	520675	132	32
	108	225992	457416	31	20		54	502289	519898	150	33
	108	231590	459338	31	21		54	512283	517966	156	34
	108	233028	455506	32	22		54	507571	517.64	168	35
	108	240929	457615	32	23		54	510992	521862	174	36
	108	247459	460118	32	24		54	518194	500747	162	37
	108	252185	458750	32	25		54	519.69	496.12	144	38
	108	255701	456427	34	26		54	524724	489044	168	39
	108	265471	453854	34	27		54	525451	482757	138	40
	108	274382	453256	34	28		54	536288	471141	168	41
	108	278049	448258	34	29		54	541503	458152	156	42
	108	283206	445225	34	30		54	544.59	447365	192	43
	108	287207	440067	34	31		55	329913	270542	36	1
	108	289573	437926	34	32		55	326537	277671	36	2
	108	295920	435070	34	33		55	322444	263997	36	3
	108	304690	434837	34	34		55	320148	275326	36	4
	108	309967	433060	35	35		55	316347	233618	36	5
	108	316393	430671	35	36		55	313758	239443	36	6
	108	322760	428054	36	37		55	305078	231443	24	7
	108	327551	425110	36	38		55	304705	240899	24	8
	108	330470	423893	36	39		55	302.56	220909	24	9
	108	332938	422390	36	40		55	296.89	223437	0	10
	108	339291	419121	36	41		55	297163	202702	0	11
	108	354550	420250	36	42		55	290371	213457	0	12
	108	357487	418457	38	43		55	283155	298897	0	13
	108	363616	418249	38	44		55	284.06	305.16	0	14
	108	373282	411603	38	45		55	281598	203486	0	15
	108	381021	414029	38	46		55	327544	273486	54	16
	108	389613	412286	38	47		55	321707	266.1	54	17
	114	706820	350259	29	7		55	319768	255.49	54	18
	114	701513	355788	30	8		55	318.77	255077	30	19
	114	701941	356222	30	9		55	309854	265887	30	20
	114	698405	361920	31	10		55	305154	269435	30	21
	114	689910	366314	32	11		55	300.81	278098	18	22
	114	688502	366624	33	12		55	299237	290936	18	23
	114	691367	359346	33	13		55	310277	311648	18	24
	114	686482	363379	34	14		55	298.62	299672	18	25
	114	688471	357676	34	15		55	290455	311833	18	26
	114	683568	360328	35	16		55	282599	276953	90	27
	114	681145	356985	35	17		55	276276	283.01	90	28
	114	679438	357626	35	18		55	274731	285217	90	29
	114	678665	360448	35	19		55	276408	283.61	102	30
	114	677149	359962	35	20		55	281.03	291763	102	31
	114	669234	367989	36	21		55	289812	299421	114	32
	114	665677	370165	36	22		55	290.69	302706	114	33
	114	660286	366807	36	23		55	282327	288637	114	34
	114	658124	367173	37	24		55	289029	294635	114	35
	114	651909	367389	37	25		55	286277	299767	126	36
	114	645661	368927	37	26		55	298468	276814	90	37
	114	645887	367173	37	27		55	300016	271297	60	38
	114	643895	361804	38	28		55	306.09	262322	84	39
	114	637629	360818	38	29		55	310688	283026	84	40
	114	628094	360344	38	30		55	322216	272397	108	41
	114	622261	361036	38	31		55	316519	268045	108	42
	114	615982	363614	38	32		55	322484	260424	138	43
	114	612242	361305	38	33		56	555256	439585	114	1
	114	612674	360402	38	34		56	549684	445582	114	2
	114	613043	360827	38	35		56	545206	434386	120	3
	114	606647	365388	38	36		56	543949	439396	120	4
	114	595665	370885	38	37		56	536978	409895	120	5
	114	590513	372710	38	38		56	534002	417.54	120	6
	114	585051	372081	38	39		56	529934	411785	114	7
	114	583983	370548	38	40		56	527597	425496	102	8
	114	585001	369741	37	41		56	522963	396.46	96	9
	114	584191	369220	37	42		56	523598	407482	84	10
	114	582971	364211	37	43		56	518288	389531	78	11
	114	584118	360512	37	44		56	518207	398372	72	12
	114	579126	356737	37	45		56	508979	483.25	72	13
	114	573389	358401	37	46		56	506594	494429	66	14
	114	579427	356689	36	47		56	501512	393989	60	15
	114	576074	352050	36	48		56	534373	467009	114	16
	114	573264	351516	36	49		56	533317	469454	114	17
	114	571084	353244	36	50		56	526.82	453494	102	18
	132	159397	304042	22	0		56	526.3	462182	96	19
	132	149961	301781	24	1		56	520116	473.4	84	20
	132	141723	288673	25	2		56	516717	472156	84	21
	132	133409	283861	26	3		56	511847	480052	78	22
	132	132109	277569	27	4		56	504752	494088	72	23
	132	132009	276338	28	5		56	503335	508236	66	24
	132	164368	282522	27	6		56	504952	495.53	60	25
	132	178662	280674	29	7		56	500102	503565	60	26
	132	180020	288886	29	8		56	496685	481913	120	27
	132	181249	299032	29	9		56	488768	488443	126	28
	132	178792	299752	29	10		56	486.67	495696	126	29
	132	177801	300290	31	11		56	489593	499088	132	30
	132	178903	303600	31	12		56	493665	503274	132	31
[truncated: 457 more rows]

## Sheet: Fig. 6C
Figure 6C	Cardiomyocytes with GFP intensity values above the 50 percentile value			Cardiomyocytes and splanchnic mesoderm cells with GFP intensity values below the 50 percentile value
	Id tracks-time	GFP intensity (a.u.)	ratio GFP intensity t18/t01	Id tracks-time	GFP intensity (a.u.)
	1.82 t8	10678	1.12156	1.109 t8	7468
	1.82 t16	10446		1.109 t16	6902
	1.82 t22	11715		1.109 t22	8612
	1.82 t32	11976		1.109 t32	7675
	1.30 t8	10646	1.2957	1.111 t8	7283
	1.30 t16	10275		1.111 t16	6777
	1.30 t22	12448		1.111 t22	8115
	1.30 t32	13794		1.111 t32	8430
	1.89 t8	10831	1.42443	1.110 t8	6783
	1.89 t16	10905		1.110 t16	5739
	1.89 t22	11801		1.110 t22	8362
	1.89 t32	15428		1.110 t32	7243
	1.52 t8	11896	1.31397	1.117 t8	2630
	1.52 t16	13091		1.117 t16	3312
	1.52 t22	11183		1.117 t22	4794
	1.52 t32	15631		1.117 t32	6276
	1.69 t8	16206	1.32099	1.125 t8	2486
	1.69 t16	13342		1.125 t16	2256
	1.69 t22	20895		1.125 t22	2605
	1.69 t32	21408		1.125 t32	2370
	1.20 t8	70961	1.14344	1.112 t8	3135
	1.20 t16	80331		1.112 t16	3180
	1.20 t22	79361		1.112 t22	4814
	1.20 t32	81140		1.112 t32	4913
	1.7 t8	19861	1.09516	1.129 t8	4391
	1.7 t16	17905		1.129 t16	4705
	1.7 t22	22110		1.129 t22	6034
	1.7 t32	21751		1.129 t32	6403
	1.8 t8	22515	0.838108	1.127 t8	2284
	1.8 t16	22981		1.127 t16	2073
	1.8 t22	17032		1.127 t22	1837
	1.8 t32	18870		1.127 t32	2015
	1.9 t8	25145	0.807556	1.91 t8	3823
	1.9 t16	16515		1.91 t16	4486
	1.9 t22	20995		1.91 t22	4496
	1.9 t32	20306		1.91 t32	4030
	1.88 t8	21671	1.57441	1.126 t8	1816
	1.88 t16	29381		1.126 t16	1415
	188 t22	33340		1.126 t22	1072
	1.88 t32	34119		1.126 t32	1581
	1.64 t8	22376	1.17782	1.130 t8	3491
	1.64 t16	17682		1.130 t16	3804
	1.64 t22	21138		1.130 t22	4151
	1.64 t32	26355		1.130 t32	3321
	1.21 t8	28397	1.19523	1.131 t8	2343
	1.21 t16	25480		1.131 t16	1814
	1.21 t22	29511		1.131 t22	1393
	1.21 t32	33941		1.131 t32	1766
	1.73 t8	15353	1.49736	1.116 t8	5574
	1.73 t16	15238		1.116 t16	7051
	1.73 t22	17608		1.116 t22	7335
	1.73 t32	22989		1.116 t32	8803
	1.22 t8	16294	1.59279	1.128 t8	3818
	1.22 t16	18625		1.128 t16	4184
	1.22 t22	18814		1.128 t22	3452
	1.22 t32	25953		1.128 t32	4894
	1.88 t8	23334	1.40117	1.106 t8	5090
	1.88 t16	27051		1.106 t16	6394
	1.88 t22	29531		1.106 t22	6265
	1.88 t32	32695		1.106 t32	7516
	1.1 t8	47904	0.881993	1.29 t8	6611
	1.1 t16	44523		1.29 t16	8793
	1.1 t22	45637		1.29 t22	7831
	1.1 t32	42251		1.29 t32	10776
	1.36 t8	50660	0.915298	1.44 t8	6720
	1.36 t16	46994		1.44 t16	4292
	1.36 t22	54120		1.44 t22	7210
	1.36 t32	46369		1.44 t32	7403
			0.953429
	1.24 t8	15353		1.120 t8	4538
	1.24 t16	14985		1.120 t16	4474
	1.24 t22	14240		1.120 t22	5760
	1.24 t32	14638		1.120 t32	5062
	1.50 t8	11823	0.985198	1.23 t8	13049
	1.50 t16	7325		1.23 t16	11928
	1.50 t22	11599		1.23 t22	11773
	1.50 t32	11648		1.23 t32	10333
	1.66 t8	58163	1.23852	1.68 t8	5177
	1.66 t16	61995		1.68 t16	4816
	1.66 t22	67445		1.68 t22	5837
	1.66 t32	72036		1.68 t32	5982
	1.134 t8	23398	1.17027	1.84 t8	11235
	1.134 t16	31063		1.84 t16	7617
	1.134 t22	29129		1.84 t22	6478
	1.134 t32	27382		1.84 t32	4849
	1.76 t8	13199	1.57474	1.47 t8	4216
	1.76 t16	12727		1.47 t16	3030
	1.76 t22	17697		1.47 t22	3305
	1.76 t32	20785		1.47 t32	3511
	1.21 t8	31994	1.09052	1.46 t8	7354
	1.21 t16	31180		1.46 t16	5901
	1.21 t22	36829		1.46 t22	5370
	1.21 t32	34890		1.46 t32	6088
	1.71 t8	10398	1.08444	1.78 t8	7855
	1.71 t16	9736		1.78 t16	5048
	1.71 t22	9659		1.78 t22	4480
	1.71 t32	11276		1.78 t32	4318
	1.23 t8	13003	1.03207	1.25 t8	10149
	1.23 t16	12991		1.25 t16	7386
	1.23 t22	12480		1.25 t22	9054
	1.23 t32	13420		1.25 t32	10418
	1.42 t8	19892	0.835009	1.77 t8	8533
	142 t16	14901		1.77 t16	8818
	1.42 t22	15346		1.77 t22	9953
	1.42 t32	16610		1.77 t32	9779
	1.18 t8	30442	1.27485	1.51 t8	12060
	1.18 t16	26687		1.51 t16	9275
	1.18 t22	33922		1.51 t22	10021
	1.18 t32	38809		1.51 t32	10771
	1.85 t8	25922	1.58124	1.95 t8	6353
	1.85 t16	26505		1.95 t16	6857
	1.85 t22	36474		1.95 t22	8383
	1.85 t32	40989		1.95 t32	9162
	1.114 t8	22297	1.02503	1.96 t8	4574
	1.114 t16	23639		1.96 t16	3229
	1.114 t22	26038		1.96 t22	3354
	1.114 t32	22855		1.96 t32	4845
	1.94 t8	9468	1.33048	1.103 t8	1566
	1.94 t16	9472		1.103 t16	1369
	1.94 t22	10818		1.103 t22	1340
	1.94 t32	12597		1.103 t32	2392
	1.114 t8	26788	0.870539	1.72 t8	2492
	1.114 t16	25327		1.72 t16	2000
	1.114 t22	27124		1.72 t22	1468
	1.114 t32	23320		1.72 t32	3225
	1.135 t8	46742	1.10107	1.113 t8	1781
	1.135 t16	46626		1.113 t16	2017
	1.135 t22	51756		1.113 t22	1333
	1.135 t32	51466		1.113 t32	3272
	1.54 t8	15224	1.62086	1.119 t8	4397
	1.54 t16	16509		1.119 t16	5621
	1.54 t22	18189		1.119 t22	6052
	1.54 t32	24676		1.119 t32	6364
	1.137 t8	23205	0.906529	1.90 t8	3884
	1.137 t16	22218		1.90 t16	3453
	1.137 t22	28680		1.90 t22	3595
	1.137 t32	21036		1.90 t32	2915
	1.138 t8	19299	1.11151	1.121 t8	4136
	1.138 t16	20107		1.121 t16	5157
	1.138 t22	16351		1.121 t22	5263
	1.138 t32	21451		1.121 t32	5117
	1.139 t8	25257	1.12575	1.93 t8	6844
	1.139 t16	24131		1.93 t16	9096
	1.139 t22	23454		1.93 t22	9555
	1.139 t32	28433		1.93 t32	9192
	1.140 t8	58694	1.07302	1.107 t8	10976
	1.140 t16	53584		1.107 t16	10791
	1.140 t22	67469		1.107 t22	10398
	1.140 t32	62980		1.107 t32	9736
	1.141 t8	74294	1.16153	1.123 t8	4161
	1.141 t16	77942		1.123 t16	5168
	1.141 t22	91231		1.123 t22	4185
	1.141 t32	86295		1.123 t32	6559
	1.97 t8	34138	0.512186	1.118 t8	1804
	1.97 t16	32408		1.118 t16	1771
	1.97 t22	24148		1.118 t22	1750
	1.97 t32	17485		1.118 t32	2020
	1.16 t8	36792	0.502745	1.133 t8	8360
	1.16 t16	32623		1.133 t16	6300
	1.16 t22	22815		1.133 t22	7168
	1.16 t32	18497		1.133 t32	6377
	1.98 t8	26013	1.12371	1.39 t8	7504
	1.98 t16	26524		1.39 t16	8694
	1.98 t22	32193		1.39 t22	8119
	1.98 t32	29231		1.39 t32	4667
	1.108 t8	32667	1.48434	1.105 t8	8568
	1.108 t16	39000		1.105 t16	9755
	1.108 t22	46265		1.105 t22	10015
	1.108 t32	48489		1.105 t32	8833
	1.143 t8	35819	0.601301	1.82 t8	12246
	1.143 t16	24367		1.82 t16	10543
	1.143 t22	27980		1.82 t22	11540
	1.143 t32	21538		1.82 t32	12561
	1.17 t8	18596	0.954399	1.99 t8	6651
	1.17 t16	14835		1.99 t16	7545
	1.17 t22	15668		1.99 t22	8174
	1.17 t32	17748		1.99 t32	5689
	1.56 t8	24993	1.18417	1.58 t8	6700
	1.56 t16	25812		1.58 t16	6044
	1.56 t22	28138		1.58 t22	7207
	1.56 t32	29596		1.58 t32	6642
	1.61 t8	38070	1.52241	1.144 t8	9786
	161 t16	48032		1.144 t16	10568
	1.61 t22	54268		1.144 t22	11220
	1.61 t32	57958		1.144 t32	11934
	1.80 t8	24340	1.29363	1.145 t8	9610
	1.80 t16	25608		1.145 t16	10605
	1.80 t22	26825		1.145 t22	10715
	1.80 t32	31487		1.145 t32	9938
	1.19 t8	34084	1.66882	1.149 t8	9589
	1.19 t16	42527		1.149 t16	9961
	1.19 t22	52481		1.149 t22	10070
	1.19 t32	56880		1.149 t32	10597
	1.81 t8	17525	1.18459	1.153 t8	9905
	1.81 t16	17913		1.153 t16	10413
	1.81 t22	17220		1.153 t22	10940
	1.81 t32	20760		1.153 t32	9152
	1.104 t8	12109	1.52341	1.158 t8	4676
	1.104 t16	15085		1.158 t16	6404
	1.104 t22	16767		1.158 t22	6979
	1.104 t32	18447		1.158 t32	8115
	1.100 t8	16249	0.963998	1.163 t8	3690
	1.100 t16	16623		1.163 t16	3085
	1.100 t22	17526		1.163 t22	3112
	1.100 t32	15664		1.163 t32	2833
	1.31 t8	22739	1.53485	1.154 t8	3003
	1.31 t16	23814		1.154 t16	3113
	1.31 t22	30953		1.154 t22	2741
	1.31 t32	34901		1.154 t32	2379
	1.146 t8	17113	1.17577	1.164 t8	3487
	1.146 t16	16650		1.164 t16	3641
	1.146 t22	18964		1.164 t22	3825
	1.146 t32	20121		1.164 t32	3271
	1.86 t8	15009	1.05543	1.159 t8	4718
	1.86 t16	13049		1.159 t16	6000
	1.86 t22	15573		1.159 t22	6905
	1.86 t32	15841		1.159 t32	6325
	1.147 t8	12944	0.948239	1.142 t8	5826
	1.147 t16	12103		1.142 t16	5431
	1.147 t22	13763		1.142 t22	4391
	1.147 t32	12274		1.142 t32	3591
	1.148 t8	14318	0.978908	1.165 t8	5652
	1.148 t16	14000		1.165 t16	6030
	1.148 t22	13863		1.165 t22	4089
	1.148 t32	14016		1.165 t32	3549
	1.132 t8	31061	1.4975	1.166 t8	4074
	1.132 t16	38414		1.166 t16	4725
	1.132 t22	41415		1.166 t22	3330
	1.132 t32	46514		1.166 t32	3323
	1.150 t8	79244	1.08484	1.102 t8	8578
	1.150 t16	75655		1.102 t16	9156
	1.150 t22	73810		1.102 t22	9512
	1.150 t32	85967		1.102 t32	10700
	1.152 t8	17173	1.63204	1.40 t8	12819
	1.152 t16	18768		1.40 t16	10156
	1.152 t22	22368		1.40 t22	7470
	1.152 t32	28027		1.40 t32	10457
	1.151 t8	29418	1.71035
	1.151 t16	29704
	1.151 t22	39807
	1.151 t32	50315

## Sheet: Fig. 6D
Figure 6C	Cardiomyocytes with GFP intensity values above the 50 percentile value			Cardiomyocytes and splanchnic mesoderm cells with GFP intensity values below the 50 percentile value
	Id tracks-time	GFP intensity (a.u.)	ratio GFP intensity t18/t01	Id tracks-time	GFP intensity (a.u.)
	t2_2	39674	1.00484	t2_6	6644
	t8_2	39664		t8_6	7330
	t17_2	36226		t17_6	7138
	t28_2	40368		t28_6	6387
	t33_2	39866		t33_6	6269
	t43_2	40896		t43_6	4705
	t2_1	50770	1.03953	t2_7	5063
	t8_1	51193		t8_7	5592
	t17_1	56327		t17_7	7186
	t28_1	53004		t28_7	7216
	t33_1	52777		t33_7	7971
	t43_1	53096		t43_7	6119
	t2_3	29648	0.871458	t2_8	10340
	t8_3	23850		t8_8	9680
	t17_3	25457		t17_8	11271
	t28_3	24045		t28_8	11246
	t33_3	25837		t33_8	10035
	t43_3	32120		t43_8	8220
	t2_5	22669	0.995721	t2_24	8332
	t8_5	18689		t8_24	5898
	t17_5	20572		t17_24	6786
	t28_5	17712		t28_24	6008
	t33_5	22572		t33_24	5278
	t43_5	30604		t43_24	5400
	t2_9	20900	0.927368	t2_26	2766
	t8_9	20163		t8_26	4436
	t17_9	21664		t17_26	7915
	t28_9	20061		t28_26	6182
	t33_9	19382		t33_26	7288
	t43_9	17071		t43_26	5414
	t2_11	33275	1.19396	t2_35	2130
	t8_11	29251		t8_35	2537
	t17_11	33899		t17_35	3333
	t28_11	35303		t28_35	3968
	t33_11	39729		t33_35	3145
	t43_11	24638		t43_35	4415
	t2_12	33088	1.2743	t2_36	3259
	t8_12	27950		t8_36	2382
	t17_12	37007		t17_36	2306
	t28_12	39744		t28_36	3735
	t33_12	42164		t33_36	3102
	t43_12	39951		t43_36	3387
	t2_13	23937	1.28508	t2_37	2951
	t8_13	27636		t8_37	3462
	t17_13	29993		t17_37	5257
	t28_13	35875		t28_37	3052
	t33_13	30761		t33_37	3003
	t43_13	30781		t43_37	3338
	t2_14	19959	1.08006	t2_38	3127
	t8_14	16591		t8_38	3790
	t17_14	20056		t17_38	2897
	t28_14	20035		t28_38	4793
	t33_14	21557		t33_38	2970
	t43_14	20169		t43_38	4535
	t2_15	12636	1.81814	t2_40	5642
	t8_15	18243		t8_40	7810
	t17_15	19225		t17_40	8752
	t28_15	17984		t28_40	4482
	t33_15	22974		t33_40	9689
	t43_15	20142		t43_40	9485
	t2_16	60171	1.01953	t2_39	8529
	t8_16	66007		t8_39	5790
	t17_16	59940		t17_39
	t28_16	53394		t28_39	8604
	t33_16	61346		t33_39	6785
	t43_16	69199		t43_39	12983
					0.795521
	t2_17	36404	0.930173	t2_42	4271
	t8_17	32357		t8_42	3012
	t17_17	29291		t17_42	4009
	t28_17	33120		t28_42	4082
	t33_17	33862		t33_42	6300
	t43_17	38458		t43_42	7725
	t2_18	39607	0.607317	t2_43	5645
	t8_18			t8_43	5091
	t17_18	34097		t17_43	8697
	t28_18	24714		t28_43	7675
	t33_18	24054		t33_43	4891
	t43_18	19779		t43_43	7701
	t2_19	45132	1.02555	t2_44	2802
	t8_19	41084		t8_44	2953
	t17_19	47210		t17_44	2429
	t28_19	46684		t28_44	2703
	t33_19	46285		t33_44	3683
	t43_19	52029		t43_44	2512
	t2_20	24443	1.19503	t2_45	7214
	t8_20	24145		t8_45	7875
	t17_20	28286		t17_45	6170
	t28_20	30553		t28_45	8578
	t33_20	29210		t33_45	7621
	t43_20	36691		t43_45	7535
	t2_21	43446	0.977742	t2_48	6447
	t8_21	39278		t8_48	8205
	t17_21	40662		t17_48	10044
	t28_21	38236		t28_48	8365
	t33_21	42479		t33_48	8083
	t43_21	46771		t43_48	11875
					1.25376
	t2_22	20381	0.919288	t2_49	10607
	t8_22	16334		t8_49	9039
	t17_22	20650		t17_49	11393
	t28_22	17425		t28_49	7318
	t33_22	18736		t33_49	7118
	t43_22	24820		t43_49	10239
				increase
	t2_23	30738	1.04545	t2_52	12084
	t8_23	26329		t8_52	10219
	t17_23	33806		t17_52	12699
	t28_23	31222		t28_52	9925
	t33_23	32135		t33_52	9863
	t43_23	44229		t43_52	8326
	t2_10	19774	0.531253	t2_53	10832
	t8_10	22071		t8_53	8338
	t17_10	21290		t17_53	7607
	t28_10	13204		t28_53	6487
	t33_10	10505		t33_53	7205
	t43_10	12298		t43_53	7135
	t2_27	8809	1.26246	t2_51	8384
	t8_27	6083		t8_51	7245
	t17_27	10441		t17_51	7698
	t28_27	9179		t28_51	6839
	t33_27	11121		t33_51	6168
	t43_27	21362		t43_51	9596
	t2_29	20619	1.46966	t2_32	8556
	t8_29	20363		t8_32	7495
	t17_29	24603		t17_32	8151
	t28_29	24717		t28_32	5174
	t33_29	30303		t33_32	5316
	t43_29	43344		t43_32	4401
	t2_30	18046	1.08085	t2_25	3680
	t8_30	14517		t8_25	3319
	t17_30	18287		t17_25	5637
	t28_30	20161		t28_25	3630
	t33_30	19505		t33_25	4664
	t43_30	20646		t43_25	5339
	t2_41	13087	1.03912	t2_56	11894
	t8_41	12176		t8_56	8524
	t17_41	14148		t17_56	9365
	t28_41	16949		t28_56	7139
	t33_41	13599		t33_56	10888
	t43_41	20114		t43_56	7675
	t2_59	13454	1.09603	t2_57	2021
	t8_59	12588		t8_57	2565
	t17_59	15963		t17_57	3710
	t28_59	14579		t28_57	3041
	t33_59	14746		t33_57	3583
	t43_59	12349		t43_57	3331
	t2_59	13791	1.48169	t2_58	1548
	t8_59	12375		t8_58	2371
	t17_59	20564		t17_58	3406
	t28_59	20434		t28_58	3060
	t33_59	20434		t33_58	4278
	t43_59	12280		t43_58	2541
	t2_55	9693	1.10884	t2_4	4013
	t8_55	8634		t8_4	4575
	t17_55	8589		t17_4	8120
	t28_55	8727		t28_4	6317
	t33_55	10748		t33_4	6871
	t43_55	14804		t43_4	6340
	t2_60	28166	0.949336
	t8_60	29356
	t17_60	28635
	t28_60	26041
	t33_60	26739
	t43_60	24668

## Sheet: Fig. 6G
Figure 6G	ratio GFP intensity t18/t01
	1.12156
	1.2957
	1.42443
	1.31397
	1.32099
	1.14344
	0.634275
	0.838108
	0.807556
	1.57441
	1.17782
	1.19523
	1.49736
	1.59279
	0.881993
	0.915298
	0.953429
	0.985198
	1.23852
	1.17027
	1.57474
	1.09052
	1.08444
	1.03207
	0.835009
	1.27485
	1.58124
	1.02503
	1.10107
	1.62086
	0.906529
	1.11151
	1.12575
	1.07302
	1.16153
	0.512186
	0.502745
	1.12371
	1.48434
	1.09516
	0.954399
	1.18417
	1.52241
	1.29363
	1.66882
	1.18459
	1.52341
	0.963998
	1.53485
	1.17577
	1.05543
	1.00388
	0.978908
	1.4975
	1.08484
	1.63204
	1.71035
	1.33048
	1.00484
	1.03953
	0.871458
	0.995721
	0.927368
	0.531253
	1.19396
	1.2743
	1.28508
	1.08006
	1.81814
	1.01953
	0.930173
	0.607317
	1.02555
	1.19503
	0.977742
	0.919288
	1.04545
	1.26246
	1.46966
	1.08085
	0.795521
	1.03912
	1.09603
	1.48169
	1.10884
	0.949336
	1.29151
	0.639139
	1.31772
	1.03991
	0.895646
	0.932024
	1.16939
	1.33091
	1.31973
	1.24462
	1.53863
	0.596829
	1.196
	1.03269
	1.37233
	1.12363
	1.27226
	1.04811
	1.73322
	1.2418
	1.33599
	0.702249
	1.7812
	1.49143
	0.678014
	1.51331
	1.16506
	0.965139
	1.12588
	1.51591
	1.29102
	0.558205
	0.601636
	1.07268
	1.0703
	1.24105
	1.12109

## Sheet: Fig. 6I
Figure 6C
		Cell 1	Cell 2	Cell 3	neural tube cell
	time frame	GFP intensity (a.u.)	GFP intensity (a.u.)	GFP intensity (a.u.)	GFP intensity (a.u.)
	1	22269	2658	4419	1115
	2	26924	2778	4894	953
	3	27122	3418	4565	919
	4	29437	2762	4205	680
	5	29320	2222	3488	1077
	6	28631	2572	4424	1546
	7	31838	2115	3969	1138
	8	28822	2470	4228	1036
	9	24980	3207	5149	1081
	10	26721	2362	5267	1139
	11	23787	2336	4094	1277
	12	23035	3355	5161	1472
	13	25832	3316	4545	1266
	14	30521	3118	5550	1570
	15	26942	3388	5604	1368
	16	30437	3426	4788	1033
	17	24504	3326	4827	1167
	18	27167	3125	4831	1020
	19	23684	2861	4946	827
	20	27879	2970	4618	872
	21	25471	3050	4961	830
	22	23842	3256	4383	1080
	23	21531	3423	5635	1274
	24	23151	3041	4978	1148
	25	24473	3295	5154	1148

## Sheet: Figure 6-figure supplement 1A
tracks from embryo shown in Figure 6- figure supplemental 1A
track ID	x [µm]	y [µm]	t
1	420437	206957	1
1	418065	208736	2
1	414507	212887	3
1	415.1	211108	4
1	409763	214073	5
1	409.17	217631	6
1	409.17	215259	7
1	409763	214073	8
1	408577	215259	9
1	405612	214666	10
1	401461	217038	11
1	401461	211701	12
1	396124	218817	13
1	394345	218817	14
1	394345	219.41	15
1	396717	215259	16
1	391.38	215852	17
1	393159	216445	18
1	386043	214073	19
1	384264	210515	20
1	384264	217038	21
1	381892	215852	22
1	380113	214666	23
1	370625	214666	24
1	368846	215852	25
1	363509	221189	26
2	427849	210416	1
2	427652	211009	2
2	424885	215951	3
2	423698	218125	4
2	422315	219311	5
2	418954	219113	6
2	415989	220497	7
2	415792	219706	8
2	413618	221.09	9
2	414.21	221288	10
2	412827	220102	11
2	410059	217927	12
2	409071	219311	13
2	407.49	221486	14
2	407.49	221881	15
2	404722	222276	16
2	404.13	223067	17
2	399188	222276	18
2	399781	219509	19
2	398595	218718	20
2	395827	217.73	21
2	394048	217137	22
2	393.06	218323	23
2	391281	218323	24
2	384165	218718	25
2	379421	218718	26
3	439314	225636	1
3	435163	230.38	2
3	435954	230974	3
3	436151	231369	4
3	432989	231369	5
3	431012	231566	6
3	432791	230578	7
3	432396	230776	8
3	432198	230776	9
3	430419	230183	10
3	428838	228799	11
3	431012	232752	12
3	429035	232752	13
3	427849	231566	14
3	427849	231566	15
3	427454	232.95	16
3	426663	232752	17
3	425675	232357	18
3	425675	232357	19
3	425082	231764	20
3	423896	230183	21
3	424291	230.38	22
3	422512	229392	23
3	417768	228404	24
3	410455	228601	25
3	408478	228601	26
endoderm
4	363.41	216346	8
4	363015	216742	9
4	363212	218323	10
4	362026	221486	11
4	362619	225439	12
4	362422	227218	13
4	362026	228008	14
4	362026	230578	15
4	357875	231369	16
4	362224	234136	17
4	359654	233345	18
4	357875	233543	19
4	358271	235.52	20
4	359852	235915	21
4	358666	235915	22
4	356.69	236.31	23
4	353922	237694	24
4	349771	237299	25
4	349771	237892	26

## Sheet: Figure 6-figure supplement 1B,C
Figure 6-figure supplement 1B	Cardiomyocytes with GFP intensity values above the 50 percentile value			Cardiomyocytes and splanchnic mesoderm cells with GFP intensity values below the 50 percentile value
	Id tracks-time	GFP intensity (a.u.)	ratio GFP intensity t18/t01	Id tracks-time	GFP intensity (a.u.)
	t1-13	12179	2.4424	t1-18	9462
	t25-13	27740		t25-18	11623
	t59-13	26533		t59-18	8537
	t74-13	25826		t74-18	6719
	t90-13	29746		t90-18	4985
	t1-65	23050	2.68954	t1-37	5118
	t25-65	46482		t25-37	5574
	t59-65	57613		t59-37	5779
	t74-65	55261		t74-37	3670
	t90-65	61994		t90-37	5531
	t1-136	15645	3.19687	t1-72	10358
	t25-136	32146		t25-72	16619
	t59-136	50129		t59-72	14485
	t74-136	51434		t74-72	13117
	t90-136	50015		t90-72	8791
	t1-94	19404	3.29329	t1-121	5168
	t25-94	45245		t25-121	5615
	t59-94	59913		t59-121	3758
	t74-94	65491		t74-121	4836
	t90-94	63903		t90-121	6996
	t1-39	10057	3.01313	t1-88	2478
	t25-39	22093		t25-88	3402
	t59-39	42674		t59-88	3988
	t74-39	37598		t74-88	1500
	t90-39	30303		t90-88	1400
	t1-43	11876	2.90047	t1-92	5099
	t25-43	23763		t25-92	6701
	t59-43	35732		t59-92	4289
	t74-43	30838		t74-92	6836
	t90-43	34446		t90-92	1540
	t1-87	8837		t1-76	2564
	t25-87	24178		t25-76	4132
	t59-87	45071		t59-76	4096
	t74-87	48954		t74-76	3403
	t90-87	40158		t90-76	1963
	t1-133	14073	4.5443	t1-19	6221
	t25-133	21072		t25-19	9553
	t59-133	23977		t59-19	8007
	t74-133	31074		t74-19	8972
	t90-133	40814		t90-19	6959
	t1-99	8477	2.90016	t1-14	12744
	t25-99	13734		t25-14	18282
	t59-99	18692		t59-14	13613
	t74-99	20790		t74-14	16444
	t90-99	26059		t90-14	18282
			3.07408	t1-98	14185
				t25-98	11935
				t59-98	10805
				t74-98	8046
				t90-98	9805
Figure 6-figure supplement 1C
		Mean	SD	N
	t1	13690.6	5258.75	9
	t25	29422.6	11408.1	9
	t59	42044.6	14453.7	9
	t74	42024	15677.4	9
	t90	42078	14857.6	9
	t1	6830.31	4693.11	10
	t25	8674.17	5944.68	10
	t59	7307.23	4656.11	10
	t74	6671.38	5147.31	10
	t90	6471.35	5243.98	10
