# Supplementary material for: Live imaging of heart tube development in mouse reveals alternating phases of cardiac differentiation and morphogenesis
Source: eLife. 2017 Dec 5;6:e30668. doi: 10.7554/eLife.30668 (PMC5731822; doi:10.7554/eLife.30668)
Supplement: Figure 8—source data 1. [file elife-30668-fig8-data1.xlsx]

## Sheet: Figure 8-figure supplement 2C
Figure 8-figure supplement 2C
		Cell 1	Cell 2	Cell 3	neural tube cell
	time frame	GFP intensity (a.u.)	GFP intensity (a.u.)	GFP intensity (a.u.)	GFP intensity (a.u.)
	1	18213	9894	8799	5230
	2	20627	11916	8090	4522
	3	16365	11552	8703	6214
	4	18534	9608	9441	5087
	5	19023	10963	10968	3877
	6	18703	11757	10968	4889
	7	17656	10484	10022	3935
	8	19607	11443	10738	3759
	9	20980	10455	10016	4151
	10	21000	12400	10618	3591
	11	19429	13316	11148	3315
	12	19406	11563	11261	3817
	13	21220	12014	11981	3809
	14	21252	14273	13185	5971
	15	20833	14217	15057	5467
	16	20389	16492	13000	4830
	17	20819	18695	13147	4539
	18	22088	18083	17356	3942
	19	20353	17661	17337	3014
	20	22538	20270	18207	3613
